# Supplementary material for: Genetic basis of transcriptome differences between the founder strains of the rat HXB/BXH recombinant inbred panel
Source: Genome Biol. 2012 Apr 27;13(4):r31. doi: 10.1186/gb-2012-13-4-r31 (PMC3446305; doi:10.1186/gb-2012-13-4-r31)
Supplement: Additional file 2 — SNVs in SHR. List of all SNVs found in the SHR strain. [file gb-2012-13-4-r31-S2.GZ › Additional_file2.txt]

1	14606	T	G
1	17407	A	C
1	70206	T	C
1	238723	T	C
1	238726	A	G
1	268224	G	T
1	268479	C	T
1	269670	G	T
1	269936	T	A
1	270069	A	C
1	270146	G	A
1	270288	T	A
1	279162	C	T
1	279350	G	T
1	282830	G	A
1	283154	A	G
1	303093	A	T
1	309180	A	G
1	311021	C	T
1	327115	A	G
1	332768	A	G
1	338117	C	G
1	360975	A	T
1	365740	C	T
1	386315	G	C
1	387039	G	A
1	394322	G	T
1	419111	G	C
1	441779	G	A
1	459825	G	T
1	468502	T	C
1	473161	A	T
1	478419	G	T
1	537854	A	G
1	595765	T	C
1	605046	C	T
1	609682	C	G
1	631367	T	C
1	660794	T	G
1	694846	C	T
1	694875	A	T
1	694900	C	A
1	695458	G	C
1	708864	G	A
1	709877	C	A
1	712122	T	C
1	712133	T	A
1	712380	C	A
1	712493	C	A
1	712566	A	G
1	713058	A	C
1	713059	A	C
1	713411	T	C
1	713582	C	G
1	713747	C	G
1	713864	A	T
1	714682	T	G
1	714684	G	A
1	716083	A	G
1	716821	T	C
1	716877	C	G
1	717042	T	C
1	717301	G	T
1	717449	T	A
1	718073	A	G
1	718265	T	G
1	718349	G	T
1	719141	T	C
1	719835	T	C
1	719972	C	A
1	720142	G	A
1	720425	A	C
1	720447	C	A
1	722495	A	C
1	722635	C	A
1	722954	C	T
1	729887	C	T
1	730561	T	C
1	730582	G	C
1	730974	G	A
1	732065	T	C
1	732086	A	T
1	732303	G	T
1	732494	T	A
1	732541	T	G
1	732691	C	G
1	732743	C	G
1	733153	T	C
1	733999	C	T
1	734000	C	T
1	734816	C	T
1	757074	G	T
1	763071	A	G
1	763735	A	G
1	764058	C	A
1	764626	G	A
1	764678	T	A
1	764760	C	T
1	766227	T	A
1	766255	C	T
1	766257	C	T
1	766528	T	G
1	767114	C	T
1	769234	T	C
1	769674	T	C
1	771340	T	A
1	778700	T	C
1	778822	T	C
1	778823	G	A
1	785304	A	G
1	788621	T	A
1	788669	T	A
1	789444	C	G
1	789451	T	C
1	804747	A	C
1	807464	G	T
1	814508	T	A
1	815877	G	A
1	817490	T	G
1	820056	G	A
1	821945	C	T
1	822672	G	A
1	823114	A	G
1	823523	C	A
1	823587	G	A
1	823831	G	A
1	824054	T	C
1	824224	T	C
1	824270	C	A
1	824498	T	G
1	824510	T	G
1	825009	C	T
1	826465	G	A
1	826473	C	T
1	830620	G	A
1	830630	T	A
1	830999	T	C
1	831133	T	C
1	831189	A	G
1	831258	G	C
1	831641	G	A
1	832667	T	G
1	832869	G	A
1	833353	G	T
1	834336	C	A
1	835050	C	G
1	835069	T	G
1	835096	C	A
1	835884	T	G
1	836698	C	T
1	836923	G	T
1	836993	C	T
1	837454	T	C
1	837858	T	A
1	838460	G	C
1	839053	G	T
1	839071	A	G
1	839493	G	C
1	840456	C	T
1	840622	T	C
1	840835	A	G
1	840883	T	C
1	841922	T	A
1	842361	T	C
1	842893	G	T
1	844283	C	T
1	844559	A	C
1	847158	C	T
1	847198	C	A
1	847378	G	A
1	854397	T	A
1	855403	A	T
1	859502	G	C
1	859911	A	G
1	860627	A	C
1	860748	A	C
1	860801	T	C
1	860911	A	C
1	860968	G	T
1	861356	C	A
1	861609	A	C
1	862069	A	T
1	862587	G	C
1	862628	T	G
1	863662	G	A
1	870139	C	A
1	872338	A	G
1	881996	A	G
1	884108	T	A
1	884858	C	A
1	885255	G	T
1	886148	G	A
1	887629	C	A
1	887635	A	G
1	890429	C	G
1	890486	G	A
1	890487	T	C
1	890493	A	G
1	912649	T	C
1	917904	A	T
1	918694	C	T
1	947598	C	T
1	949422	G	A
1	949423	A	C
1	956878	T	G
1	999950	T	A
1	1001615	G	A
1	1001643	G	C
1	1002482	G	C
1	1014093	G	A
1	1014759	A	T
1	1014981	A	G
1	1019745	A	C
1	1020447	G	C
1	1043289	A	G
1	1065134	T	G
1	1107350	C	T
1	1152800	A	G
1	1164017	A	T
1	1179893	A	G
1	1181299	A	T
1	1186989	A	G
1	1210561	C	A
1	1221267	G	T
1	1233063	A	T
1	1233066	A	C
1	1233080	A	C
1	1233095	G	T
1	1233098	C	T
1	1248838	A	G
1	1250067	C	T
1	1253614	C	T
1	1254280	T	C
1	1266075	C	T
1	1277577	A	C
1	1278978	A	G
1	1283413	A	G
1	1296974	C	T
1	1304003	C	T
1	1304171	C	T
1	1339899	C	T
1	1433895	T	C
1	1465268	G	T
1	1516806	C	A
1	1548279	A	G
1	1553944	A	T
1	1577729	A	G
1	1694100	T	C
1	1697776	T	G
1	1697784	A	G
1	1702601	G	A
1	1715219	T	C
1	1716495	T	G
1	1716505	G	A
1	1716556	C	T
1	1717440	A	G
1	1717803	A	G
1	1718409	G	C
1	1719312	A	G
1	1719677	G	C
1	1722998	T	C
1	1723072	G	T
1	1727321	G	A
1	1728421	A	G
1	1728907	A	G
1	1730954	G	A
1	1741982	A	C
1	1741988	A	T
1	1748281	A	G
1	1750171	C	T
1	1750173	C	T
1	1750244	A	G
1	1750786	G	T
1	1752071	C	A
1	1754507	C	T
1	1754919	A	C
1	1756037	G	C
1	1756075	G	A
1	1756247	C	A
1	1757470	C	A
1	1758562	C	A
1	1758625	G	C
1	1758805	T	C
1	1758808	C	G
1	1759611	C	T
1	1759637	T	G
1	1760222	G	A
1	1760237	C	A
1	1760239	T	C
1	1764728	G	A
1	1764806	C	T
1	1768326	G	C
1	1769024	T	C
1	1770528	A	G
1	1770536	A	G
1	1770552	G	A
1	1771449	C	T
1	1777217	G	A
1	1777274	A	T
1	1777280	T	C
1	1777393	T	C
1	1777423	A	T
1	1777472	A	G
1	1777539	T	C
1	1778296	C	T
1	1778927	T	C
1	1785509	G	A
1	1785543	T	C
1	1785586	G	A
1	1786557	G	C
1	1786834	C	T
1	1786891	G	A
1	1787121	T	A
1	1787206	C	T
1	1787250	A	G
1	1787255	T	C
1	1787286	T	A
1	1787371	C	T
1	1787685	T	G
1	1787764	T	C
1	1787891	A	G
1	1788074	C	T
1	1788219	C	T
1	1788909	T	C
1	1789653	C	A
1	1789950	T	C
1	1789961	T	C
1	1791644	A	G
1	1792173	A	G
1	1793220	C	A
1	1794289	A	G
1	1794385	A	C
1	1794416	A	G
1	1794479	G	A
1	1794905	T	C
1	1795675	T	C
1	1795795	T	A
1	1795816	G	T
1	1795923	G	A
1	1796054	C	T
1	1796063	G	A
1	1796065	G	A
1	1796206	T	G
1	1796514	G	A
1	1796598	T	C
1	1798380	A	G
1	1798640	C	G
1	1798905	T	G
1	1798981	A	C
1	1800735	A	G
1	1800819	A	G
1	1800919	G	A
1	1800925	G	C
1	1800994	C	G
1	1801456	C	G
1	1801470	G	A
1	1804325	C	T
1	1804449	T	C
1	1804456	G	A
1	1804468	C	G
1	1804474	G	A
1	1804555	A	T
1	1804996	G	A
1	1805368	G	A
1	1805766	G	A
1	1806028	A	G
1	1806063	C	G
1	1806105	T	C
1	1806570	T	A
1	1807710	G	A
1	1807715	A	C
1	1808194	T	C
1	1808232	A	G
1	1808272	C	T
1	1808283	C	T
1	1808568	G	T
1	1811142	T	G
1	1826541	C	A
1	1835540	A	G
1	1835645	C	T
1	1836548	T	C
1	1836599	T	A
1	1836612	A	G
1	1851347	C	T
1	1851349	G	A
1	1851403	C	T
1	1851406	C	T
1	1851451	T	C
1	1855616	G	A
1	1907856	T	A
1	1909048	T	C
1	1913085	G	A
1	1913403	C	T
1	1913558	G	A
1	1913602	T	C
1	1913845	T	G
1	1913928	A	G
1	1913982	C	T
1	1913985	T	C
1	1914434	A	T
1	1914445	T	C
1	1915225	A	T
1	1915415	A	T
1	1916027	T	A
1	1916272	A	C
1	1916897	G	A
1	1927531	G	A
1	1928553	T	C
1	1929759	C	G
1	1929761	T	A
1	1930332	C	T
1	1930334	A	G
1	1930428	T	G
1	1930462	G	C
1	1930479	T	A
1	1930486	T	C
1	1930487	G	A
1	1930689	T	C
1	1930868	A	G
1	1932333	A	G
1	1935843	T	A
1	1935857	C	A
1	1937562	A	T
1	1937580	A	G
1	1938191	T	C
1	1938193	G	A
1	1938219	G	A
1	1938274	A	T
1	1938295	G	C
1	1938296	G	A
1	1938322	T	C
1	1938389	A	T
1	1938415	T	C
1	1938437	C	T
1	1938835	G	A
1	1938871	G	A
1	1939003	C	G
1	1939014	A	G
1	1939514	G	C
1	1939744	C	A
1	1939746	T	A
1	1940449	A	G
1	1941280	A	G
1	1941301	A	G
1	1941425	C	T
1	1941477	A	G
1	1941696	A	G
1	1941898	G	A
1	1941938	G	A
1	1943082	A	C
1	1943086	C	G
1	1943087	C	T
1	1943088	A	G
1	1945168	G	A
1	1956923	G	A
1	1956994	T	A
1	1957163	A	G
1	1957196	C	A
1	1958110	T	A
1	1962065	T	G
1	1962260	C	T
1	1962266	T	C
1	1964764	A	T
1	1965497	A	G
1	1965623	T	C
1	1965626	C	T
1	1965810	G	C
1	1966073	G	C
1	1966451	C	A
1	1967140	A	G
1	1967359	C	T
1	1969850	C	A
1	1971896	G	T
1	1972150	G	A
1	1972313	G	C
1	1972324	C	T
1	1972347	T	C
1	1972354	A	T
1	1973184	G	T
1	1973424	A	G
1	1973517	T	C
1	1974568	A	C
1	1975614	G	A
1	1975639	T	G
1	1976366	T	C
1	1976399	C	A
1	1976423	C	T
1	1976602	T	G
1	1979825	G	A
1	1979840	C	T
1	1980153	G	T
1	1980678	T	G
1	1980790	A	C
1	1981449	A	T
1	1981453	C	G
1	1981615	A	G
1	1983925	G	T
1	1984483	T	A
1	1986114	G	A
1	1986184	A	T
1	1986233	T	A
1	1986238	T	C
1	1986676	G	A
1	1986705	T	C
1	1987150	A	C
1	1987513	C	T
1	1987539	C	T
1	1987583	T	A
1	1989868	A	T
1	1990157	A	T
1	1990170	A	G
1	1990315	T	C
1	1990383	C	G
1	1991306	T	C
1	1991314	C	T
1	1991342	G	A
1	1991396	A	C
1	1991457	A	G
1	1991635	G	C
1	1993118	C	G
1	1993208	T	A
1	1993267	C	G
1	1993299	C	G
1	1993409	A	C
1	1993783	C	T
1	1994066	T	C
1	1995557	T	C
1	1995827	A	T
1	1996265	T	C
1	1996272	G	A
1	1996344	T	G
1	1996493	G	T
1	1996635	T	C
1	1996639	C	T
1	1997648	T	A
1	1997801	T	C
1	2001933	A	C
1	2001996	A	G
1	2002318	T	A
1	2002320	G	T
1	2002773	A	T
1	2003929	T	G
1	2004983	G	A
1	2005270	G	A
1	2005281	C	T
1	2005311	A	G
1	2005518	G	A
1	2005557	T	C
1	2005646	C	T
1	2005678	C	T
1	2005725	G	A
1	2006010	G	T
1	2006011	G	A
1	2006016	C	T
1	2006080	A	G
1	2006083	C	T
1	2007256	T	C
1	2007268	T	G
1	2007433	A	T
1	2007516	C	T
1	2007763	A	T
1	2008559	A	T
1	2008672	A	G
1	2008879	T	C
1	2009053	A	G
1	2009056	A	C
1	2009090	A	T
1	2009145	A	T
1	2009250	A	T
1	2009276	C	T
1	2009284	C	G
1	2009288	G	A
1	2009309	T	C
1	2009327	G	A
1	2009473	A	G
1	2009764	C	T
1	2009778	T	A
1	2009784	C	T
1	2009786	G	C
1	2010037	A	T
1	2010071	T	C
1	2010232	A	G
1	2010240	A	G
1	2010286	G	C
1	2010369	T	A
1	2010393	C	T
1	2010451	G	A
1	2010710	T	C
1	2010854	T	G
1	2010931	G	A
1	2011015	T	A
1	2011275	A	G
1	2011278	G	A
1	2011762	G	T
1	2012202	G	A
1	2012273	T	G
1	2012284	C	G
1	2012302	A	T
1	2012519	A	T
1	2015084	C	T
1	2016211	T	A
1	2016242	C	T
1	2017207	A	T
1	2017224	A	G
1	2019753	G	A
1	2020006	T	C
1	2021419	C	T
1	2021434	A	G
1	2021563	C	T
1	2022166	A	T
1	2022216	G	C
1	2022239	G	C
1	2022249	C	G
1	2022307	G	A
1	2023195	T	C
1	2023260	C	A
1	2024004	T	G
1	2024087	T	A
1	2024153	G	C
1	2024169	C	G
1	2024219	A	G
1	2024484	C	A
1	2024513	G	C
1	2024656	C	T
1	2024692	A	T
1	2024734	T	A
1	2024774	G	A
1	2024888	C	G
1	2025002	T	C
1	2025090	G	A
1	2025152	A	G
1	2025198	T	C
1	2025299	C	T
1	2025313	T	C
1	2025381	C	G
1	2025456	T	C
1	2025823	G	A
1	2025860	G	A
1	2025984	A	G
1	2026050	C	T
1	2026086	C	T
1	2026121	T	A
1	2026424	T	A
1	2026544	C	T
1	2026562	T	C
1	2026598	A	T
1	2027412	T	C
1	2028431	T	C
1	2028534	G	A
1	2028650	T	C
1	2028721	C	A
1	2028736	C	G
1	2028790	C	A
1	2028812	T	G
1	2028833	C	T
1	2028901	A	G
1	2028910	A	C
1	2028938	A	G
1	2029028	T	C
1	2031773	T	C
1	2032315	A	G
1	2032330	C	T
1	2032884	G	A
1	2032990	G	A
1	2033089	A	C
1	2033136	T	G
1	2034915	G	T
1	2041265	G	A
1	2043565	C	G
1	2043576	T	C
1	2044509	C	T
1	2045513	A	G
1	2046106	G	C
1	2046796	T	C
1	2046851	A	C
1	2046879	A	C
1	2049007	G	C
1	2049019	T	C
1	2049030	T	G
1	2049125	C	G
1	2049200	G	T
1	2049743	A	C
1	2050160	A	G
1	2050257	A	G
1	2050273	G	A
1	2050463	A	T
1	2054241	A	G
1	2054242	C	T
1	2054283	G	A
1	2055270	C	T
1	2059289	G	T
1	2059747	C	T
1	2059798	T	C
1	2060375	C	A
1	2060521	T	A
1	2061245	C	T
1	2061253	A	G
1	2061277	G	T
1	2069726	A	G
1	2069727	A	G
1	2069783	A	G
1	2070103	C	T
1	2073355	G	A
1	2073396	C	T
1	2073424	T	C
1	2083246	A	T
1	2083292	A	G
1	2083315	T	G
1	2084391	T	G
1	2084402	T	C
1	2084436	A	T
1	2084569	A	G
1	2084595	C	A
1	2084599	G	A
1	2084640	G	T
1	2084644	C	T
1	2084701	T	C
1	2084790	G	C
1	2084805	C	G
1	2084812	G	T
1	2084851	C	T
1	2084853	C	T
1	2084865	T	A
1	2085105	T	C
1	2122168	G	A
1	2122174	C	G
1	2122406	A	G
1	2123259	G	A
1	2123261	A	C
1	2123490	C	A
1	2127542	A	T
1	2128239	A	C
1	2129176	C	T
1	2129204	A	T
1	2130022	G	C
1	2149806	A	T
1	2149904	A	C
1	2152292	A	G
1	2155399	G	A
1	2160481	C	A
1	2181941	C	T
1	2187786	A	G
1	2188195	A	G
1	2188215	T	C
1	2188579	G	A
1	2189567	G	A
1	2189859	G	A
1	2190113	C	G
1	2190129	C	G
1	2190142	T	A
1	2190962	A	C
1	2191174	C	A
1	2194962	T	C
1	2195993	G	A
1	2196285	A	G
1	2196442	A	C
1	2197411	A	C
1	2197516	C	T
1	2198012	T	C
1	2198077	G	A
1	2199338	T	G
1	2199872	G	A
1	2200254	A	G
1	2200293	A	G
1	2201347	C	T
1	2201671	G	T
1	2201847	G	A
1	2201882	A	T
1	2201989	T	C
1	2202151	C	T
1	2202167	G	A
1	2202225	G	A
1	2202251	A	G
1	2202257	C	T
1	2202340	C	A
1	2202765	G	A
1	2202925	T	C
1	2202926	G	T
1	2202996	A	G
1	2203468	G	A
1	2203617	A	G
1	2204457	G	A
1	2204583	C	T
1	2204687	T	C
1	2204713	G	A
1	2204786	A	T
1	2204866	G	A
1	2205414	T	A
1	2205522	T	C
1	2205557	C	T
1	2205572	G	C
1	2205643	A	T
1	2206543	G	A
1	2206725	G	A
1	2207540	T	C
1	2207920	A	G
1	2208104	A	G
1	2208559	T	G
1	2208804	T	A
1	2209554	A	C
1	2209737	C	A
1	2211301	C	A
1	2211310	T	A
1	2211897	C	T
1	2211921	A	G
1	2211979	G	A
1	2212135	T	G
1	2212170	C	G
1	2212185	A	G
1	2212299	A	G
1	2212362	A	G
1	2212366	A	C
1	2212373	T	C
1	2212493	G	T
1	2212495	G	A
1	2212547	A	T
1	2212569	T	C
1	2212691	T	C
1	2213081	C	T
1	2213878	G	A
1	2213987	T	A
1	2214177	C	A
1	2215304	C	A
1	2215824	A	G
1	2220402	C	T
1	2221263	T	C
1	2221364	T	C
1	2221367	A	G
1	2221405	G	T
1	2222021	G	T
1	2222673	A	G
1	2223298	C	T
1	2223546	G	A
1	2223577	T	A
1	2224046	G	A
1	2224177	C	T
1	2224212	C	G
1	2224219	T	C
1	2224240	G	A
1	2225307	C	T
1	2225592	T	C
1	2227114	A	C
1	2227708	G	T
1	2227720	T	C
1	2228168	C	T
1	2228455	G	T
1	2228632	G	A
1	2228636	A	G
1	2230896	G	A
1	2239267	T	C
1	2240962	A	G
1	2244054	C	T
1	2249347	G	A
1	2251691	G	A
1	2251734	A	G
1	2251735	T	G
1	2256664	A	G
1	2260156	G	A
1	2278804	A	G
1	2283298	G	A
1	2285939	T	C
1	2286809	C	T
1	2292291	T	C
1	2293250	G	A
1	2294103	C	T
1	2294347	T	C
1	2294755	C	T
1	2296927	G	A
1	2298050	G	A
1	2298051	A	C
1	2302418	G	A
1	2303200	C	T
1	2370823	A	C
1	2373105	C	A
1	2373111	C	A
1	2377136	G	A
1	2378527	T	C
1	2381151	A	G
1	2385366	C	T
1	2391883	G	A
1	2393786	A	G
1	2399068	G	T
1	2403186	T	C
1	2417577	G	A
1	2417649	A	G
1	2434422	C	A
1	2439384	C	T
1	2442131	G	A
1	2448282	T	A
1	2448671	C	T
1	2452887	G	C
1	2453227	C	G
1	2457895	A	G
1	2466284	G	A
1	2466524	A	C
1	2466529	T	A
1	2468014	G	A
1	2469481	C	A
1	2482156	A	G
1	2483034	C	T
1	2483265	C	T
1	2489184	G	A
1	2492982	T	C
1	2494596	G	A
1	2499952	C	T
1	2503207	G	A
1	2504987	T	C
1	2508072	A	G
1	2512474	C	A
1	2513468	T	C
1	2513667	A	C
1	2513938	A	G
1	2514861	G	C
1	2515616	T	C
1	2515820	A	T
1	2516640	G	A
1	2517752	A	G
1	2517994	A	G
1	2518973	T	C
1	2519518	T	A
1	2522434	A	G
1	2528499	C	T
1	2528761	A	G
1	2533017	T	C
1	2534153	A	T
1	2534474	C	T
1	2535871	C	T
1	2536361	C	T
1	2536647	G	A
1	2537442	C	T
1	2537452	T	C
1	2537553	A	T
1	2539102	T	C
1	2539605	G	A
1	2539715	T	C
1	2540992	G	A
1	2541599	A	G
1	2543832	G	A
1	2543856	T	C
1	2544034	C	T
1	2544467	C	T
1	2545869	C	T
1	2548648	C	T
1	2549048	C	T
1	2549973	T	C
1	2550199	C	T
1	2551934	G	A
1	2552108	T	C
1	2552109	T	C
1	2553070	G	T
1	2553249	G	A
1	2554872	G	A
1	2555346	C	T
1	2561466	G	A
1	2561898	G	C
1	2563418	A	G
1	2563465	T	A
1	2564522	A	G
1	2564545	T	C
1	2564814	T	A
1	2565337	C	A
1	2566437	C	T
1	2566795	T	A
1	2566871	G	A
1	2568430	A	C
1	2569558	C	T
1	2570075	A	C
1	2570297	C	T
1	2570571	C	T
1	2570575	C	T
1	2572072	T	A
1	2572077	C	T
1	2572286	G	C
1	2572417	C	T
1	2572440	C	G
1	2572686	C	T
1	2573186	T	C
1	2573759	T	C
1	2574426	A	C
1	2575769	C	T
1	2576276	C	T
1	2577464	T	C
1	2578644	C	T
1	2580396	G	A
1	2580588	C	T
1	2584386	C	T
1	2585333	A	G
1	2586373	A	C
1	2587904	G	C
1	2588472	C	T
1	2589869	C	A
1	2590940	C	T
1	2591106	A	G
1	2591739	C	T
1	2596024	A	G
1	2597255	G	A
1	2600148	A	C
1	2601904	C	T
1	2604280	C	T
1	2607226	C	A
1	2607227	A	T
1	2607845	T	C
1	2608002	T	C
1	2608431	A	G
1	2608737	T	C
1	2610832	T	A
1	2611512	T	G
1	2611803	C	T
1	2612096	G	A
1	2613957	A	G
1	2615567	A	G
1	2617009	C	T
1	2618143	C	T
1	2618652	C	T
1	2618655	A	G
1	2619450	A	G
1	2619961	C	T
1	2621038	G	A
1	2622284	C	G
1	2623249	G	A
1	2623336	G	A
1	2623744	A	G
1	2624213	G	A
1	2626814	T	C
1	2626821	G	A
1	2626845	G	A
1	2627220	A	T
1	2627816	C	T
1	2627858	T	G
1	2628143	A	C
1	2628488	G	A
1	2628489	C	T
1	2628598	G	A
1	2629344	T	C
1	2629670	A	G
1	2629690	C	T
1	2630385	A	T
1	2630595	T	G
1	2630597	C	T
1	2631329	C	A
1	2631397	C	T
1	2631772	C	A
1	2631773	C	G
1	2631867	C	T
1	2631914	A	C
1	2631998	T	C
1	2632153	A	C
1	2632881	C	T
1	2633050	T	C
1	2633080	T	C
1	2633341	T	C
1	2633567	A	G
1	2633597	A	G
1	2633674	A	G
1	2637711	T	C
1	2638100	C	T
1	2638113	T	C
1	2638249	C	A
1	2640079	G	C
1	2642143	G	T
1	2642920	A	G
1	2644636	C	A
1	2647930	A	G
1	2649786	C	T
1	2650184	A	G
1	2650384	A	C
1	2650504	C	A
1	2650707	G	A
1	2650745	C	T
1	2650867	T	C
1	2650875	C	T
1	2650904	T	C
1	2650912	T	G
1	2650988	C	T
1	2651010	A	T
1	2651024	T	C
1	2651038	C	T
1	2651084	G	A
1	2651379	T	G
1	2651394	A	G
1	2651439	A	G
1	2651486	C	T
1	2651568	G	A
1	2651586	C	T
1	2651685	T	C
1	2651721	T	C
1	2651849	G	T
1	2651925	C	G
1	2652020	T	C
1	2652129	A	G
1	2652145	C	T
1	2652466	C	G
1	2652539	C	A
1	2653082	C	A
1	2653213	T	C
1	2653393	G	A
1	2653663	A	C
1	2653863	C	T
1	2653874	G	A
1	2653891	T	C
1	2654082	A	G
1	2656802	T	C
1	2660291	C	T
1	2660860	C	T
1	2660944	G	A
1	2661591	G	A
1	2662026	G	A
1	2662377	C	T
1	2663851	A	G
1	2664653	C	T
1	2665516	G	A
1	2665603	G	A
1	2666622	G	A
1	2666791	T	G
1	2666884	T	C
1	2667375	G	A
1	2668075	C	T
1	2668280	C	T
1	2669267	C	T
1	2669609	C	T
1	2670006	C	T
1	2671126	A	T
1	2671276	G	A
1	2671362	T	C
1	2671711	C	T
1	2671797	G	A
1	2672907	T	C
1	2673081	T	C
1	2673988	A	C
1	2674654	C	G
1	2674778	T	C
1	2674829	G	T
1	2674935	G	A
1	2675124	T	A
1	2675168	C	G
1	2675216	G	A
1	2675306	A	G
1	2675318	A	G
1	2675338	C	T
1	2675350	G	T
1	2675384	T	C
1	2675468	C	T
1	2676143	A	G
1	2676178	T	A
1	2676184	T	C
1	2676256	A	G
1	2676267	A	G
1	2676424	C	T
1	2677270	C	A
1	2677282	C	T
1	2677289	C	A
1	2678103	A	T
1	2678462	A	G
1	2678848	C	T
1	2680887	T	C
1	2681015	C	T
1	2681285	G	C
1	2681665	A	G
1	2682103	C	T
1	2682332	G	A
1	2682354	A	G
1	2682876	T	C
1	2683096	A	G
1	2683112	G	A
1	2683589	G	A
1	2684275	A	C
1	2684392	A	G
1	2684674	T	C
1	2686350	G	C
1	2689203	C	T
1	2689353	C	G
1	2689374	G	C
1	2689376	A	G
1	2689682	G	A
1	2689710	T	C
1	2689716	C	T
1	2689775	C	T
1	2690052	A	G
1	2690146	C	T
1	2690169	G	A
1	2690188	A	G
1	2690580	A	G
1	2690881	C	T
1	2690882	A	G
1	2690954	G	A
1	2691074	A	G
1	2691570	A	G
1	2691960	G	A
1	2692881	T	C
1	2692996	G	T
1	2693157	C	T
1	2693196	T	C
1	2693206	A	T
1	2693535	C	A
1	2693648	G	A
1	2693933	G	A
1	2694074	C	T
1	2694178	T	C
1	2694188	T	C
1	2694206	G	A
1	2694214	C	A
1	2694222	T	C
1	2694390	G	A
1	2696033	T	A
1	2696423	T	G
1	2696947	C	T
1	2697415	A	T
1	2698687	T	C
1	2698994	T	C
1	2699346	C	T
1	2700183	T	C
1	2700223	A	C
1	2700279	G	T
1	2700497	A	G
1	2700503	T	G
1	2700764	C	T
1	2700920	A	C
1	2701045	A	G
1	2701409	A	G
1	2701492	C	T
1	2701710	A	G
1	2701775	A	G
1	2702662	C	T
1	2704884	C	T
1	2705893	T	G
1	2706022	T	C
1	2706180	G	T
1	2707259	A	T
1	2707633	C	T
1	2710053	T	A
1	2711086	T	C
1	2711352	T	A
1	2713075	A	G
1	2715712	G	A
1	2716679	T	G
1	2720640	T	C
1	2720983	T	C
1	2721453	T	C
1	2723010	A	G
1	2731484	C	A
1	2732136	C	T
1	2733418	T	C
1	2733768	G	A
1	2733933	A	C
1	2735790	G	T
1	2736230	A	T
1	2736771	C	T
1	2737313	G	C
1	2738576	C	T
1	2738623	T	G
1	2739111	T	C
1	2739730	C	T
1	2739732	C	T
1	2739772	G	A
1	2739952	T	C
1	2739989	T	C
1	2740346	C	T
1	2740490	T	C
1	2740857	G	A
1	2742007	G	A
1	2742294	A	G
1	2742422	T	G
1	2742787	T	C
1	2743505	T	C
1	2743690	G	T
1	2743852	G	A
1	2743918	T	C
1	2744003	C	T
1	2744249	C	T
1	2744272	C	T
1	2744313	C	T
1	2744658	T	C
1	2744691	C	A
1	2746023	T	C
1	2746081	C	A
1	2746101	A	G
1	2746674	C	T
1	2747012	C	T
1	2747185	T	C
1	2747372	G	A
1	2747484	T	C
1	2747703	C	T
1	2747779	G	A
1	2747793	C	G
1	2747796	A	G
1	2747813	A	C
1	2747891	C	T
1	2747912	T	A
1	2748235	T	C
1	2748268	G	C
1	2748346	C	T
1	2748812	C	G
1	2748912	G	T
1	2749877	T	G
1	2750342	A	G
1	2750400	G	A
1	2750572	T	G
1	2750815	T	A
1	2750979	T	C
1	2751378	A	G
1	2751380	C	T
1	2751398	T	A
1	2751403	T	C
1	2751510	T	C
1	2751712	C	T
1	2751784	C	A
1	2751968	G	A
1	2752185	G	A
1	2752257	G	A
1	2752331	A	G
1	2752650	A	C
1	2752655	T	G
1	2752680	A	G
1	2752724	T	C
1	2752762	G	A
1	2752771	C	T
1	2753003	T	A
1	2753123	C	T
1	2753395	T	C
1	2753468	C	T
1	2753483	A	T
1	2753488	C	T
1	2753608	C	A
1	2753645	G	A
1	2753650	C	G
1	2754555	A	C
1	2754839	G	C
1	2754878	A	C
1	2755003	G	C
1	2755287	C	A
1	2755336	A	T
1	2755356	T	A
1	2755445	A	T
1	2755638	G	A
1	2755689	T	C
1	2755896	C	T
1	2756696	T	C
1	2757416	G	A
1	2757544	C	T
1	2757845	A	T
1	2758125	T	C
1	2758664	T	C
1	2759188	G	A
1	2759462	A	G
1	2759889	T	C
1	2760126	T	C
1	2760425	A	T
1	2760584	C	T
1	2760764	G	A
1	2760790	G	T
1	2761100	C	A
1	2761166	T	C
1	2761258	T	C
1	2761318	T	A
1	2761558	C	T
1	2761695	C	T
1	2761982	G	A
1	2762724	C	T
1	2763127	G	A
1	2764363	G	T
1	2764365	A	C
1	2764502	G	C
1	2764643	G	T
1	2764647	C	T
1	2764662	G	A
1	2764822	G	A
1	2764833	T	G
1	2765238	G	A
1	2765353	G	A
1	2766079	T	C
1	2768343	C	T
1	2768491	G	A
1	2768614	C	T
1	2768822	A	G
1	2768936	C	T
1	2769012	A	C
1	2769101	C	T
1	2769696	G	T
1	2770001	T	C
1	2770031	G	A
1	2770055	G	A
1	2770799	G	A
1	2772850	T	A
1	2773202	G	T
1	2773740	A	C
1	2773774	A	G
1	2773833	C	T
1	2774110	C	T
1	2775769	T	C
1	2776619	C	T
1	2780275	T	C
1	2783179	C	G
1	2784099	C	T
1	2784554	A	G
1	2784578	T	C
1	2784600	C	A
1	2784610	G	C
1	2784720	A	G
1	2785086	T	C
1	2785124	T	C
1	2785285	C	T
1	2785521	T	G
1	2785674	C	T
1	2785972	G	A
1	2785994	G	A
1	2786273	T	A
1	2786522	G	A
1	2786538	C	T
1	2786542	G	A
1	2786575	C	T
1	2786598	G	T
1	2786617	T	G
1	2786855	T	C
1	2786960	A	G
1	2787201	C	T
1	2787926	G	A
1	2788738	C	T
1	2790504	C	T
1	2791159	G	A
1	2791217	C	T
1	2794278	A	G
1	2795035	T	A
1	2795753	C	T
1	2795781	T	A
1	2796077	G	A
1	2796482	T	C
1	2796561	G	A
1	2800340	C	T
1	2800577	C	T
1	2801376	C	T
1	2802378	C	A
1	2803146	G	A
1	2803927	G	A
1	2803944	T	C
1	2806298	A	T
1	2806299	A	G
1	2807483	T	C
1	2807803	C	T
1	2807853	C	T
1	2808397	A	G
1	2809261	C	T
1	2810895	A	G
1	2811426	A	G
1	2811843	A	G
1	2812663	A	G
1	2813563	A	C
1	2814478	T	A
1	2815103	A	G
1	2819500	A	G
1	2821561	C	T
1	2822898	T	C
1	2828067	C	T
1	2828252	C	T
1	2829128	C	T
1	2832075	C	T
1	2832112	T	C
1	2832115	A	G
1	2832258	C	T
1	2832424	T	C
1	2832732	T	C
1	2832765	C	T
1	2833151	T	C
1	2833188	T	C
1	2833266	T	A
1	2833339	G	A
1	2833808	T	C
1	2834154	G	A
1	2834981	C	T
1	2835000	A	G
1	2835224	G	A
1	2835262	T	C
1	2835754	C	T
1	2835793	C	G
1	2836261	T	C
1	2836437	C	T
1	2836561	G	A
1	2836956	T	C
1	2836981	A	G
1	2837301	C	T
1	2839289	A	G
1	2839928	T	C
1	2839989	C	T
1	2840560	C	T
1	2841144	T	C
1	2841326	T	A
1	2842154	G	T
1	2847372	G	T
1	2847380	C	T
1	2852172	C	T
1	2852173	A	G
1	2852177	C	G
1	2852206	A	G
1	2852237	G	A
1	2852290	C	T
1	2855402	C	T
1	2855597	T	C
1	2855618	T	C
1	2855716	A	G
1	2855754	T	G
1	2855950	T	G
1	2856019	T	G
1	2856066	G	A
1	2856280	A	G
1	2856301	A	G
1	2856364	T	C
1	2856453	C	T
1	2856623	A	T
1	2859700	T	C
1	2859721	C	T
1	2859746	A	G
1	2859993	T	C
1	2860264	A	G
1	2860271	A	G
1	2860488	G	C
1	2860572	C	T
1	2860880	A	G
1	2861597	A	G
1	2861630	T	C
1	2861925	G	A
1	2862067	G	C
1	2862144	T	C
1	2862205	T	C
1	2862208	C	T
1	2862345	T	C
1	2862858	T	C
1	2863118	C	T
1	2863233	T	C
1	2863975	G	T
1	2864221	C	T
1	2864816	C	T
1	2864821	C	T
1	2865048	A	G
1	2866143	G	A
1	2866158	C	T
1	2866186	T	C
1	2866256	T	C
1	2866589	T	A
1	2866860	A	G
1	2867464	A	G
1	2868669	T	C
1	2870392	C	T
1	2870644	T	C
1	2870999	C	G
1	2871033	T	C
1	2871697	G	C
1	2873639	A	G
1	2874067	G	A
1	2874970	A	G
1	2875460	T	C
1	2875462	C	A
1	2875704	A	T
1	2875709	G	A
1	2875803	G	C
1	2875914	A	G
1	2876060	G	A
1	2876153	G	A
1	2877109	G	A
1	2877119	A	G
1	2877124	G	A
1	2877259	A	G
1	2877590	T	C
1	2877829	C	T
1	2877910	T	G
1	2878412	A	G
1	2878452	T	C
1	2878551	C	A
1	2878553	G	C
1	2878583	G	A
1	2878846	G	A
1	2878960	A	G
1	2878962	G	C
1	2879004	A	G
1	2879342	C	T
1	2879897	T	C
1	2880167	G	A
1	2880440	C	G
1	2881239	A	G
1	2881508	C	T
1	2881983	T	C
1	2881995	C	T
1	2882086	G	A
1	2882910	C	T
1	2883994	T	C
1	2884776	G	T
1	2885470	T	C
1	2886237	T	C
1	2887811	T	G
1	2891437	G	A
1	2893170	T	C
1	2894782	G	T
1	2894820	C	G
1	2894989	G	A
1	2895078	G	A
1	2895178	A	G
1	2895301	C	T
1	2895318	A	G
1	2895385	A	G
1	2895534	A	G
1	2897369	T	C
1	2897838	C	T
1	2898084	A	C
1	2898085	C	T
1	2898320	A	G
1	2898493	A	T
1	2898506	A	C
1	2898622	T	C
1	2898623	G	A
1	2898649	T	C
1	2898778	A	G
1	2898914	C	T
1	2898915	A	G
1	2898942	C	T
1	2899040	A	G
1	2899083	C	T
1	2899133	C	G
1	2899222	T	C
1	2899310	G	A
1	2899356	C	T
1	2899419	C	T
1	2899520	G	A
1	2899775	T	C
1	2899825	A	G
1	2899922	C	T
1	2900087	A	G
1	2900089	C	T
1	2900184	A	G
1	2900419	C	T
1	2900533	A	G
1	2900535	G	T
1	2901021	G	A
1	2901127	T	C
1	2901180	C	T
1	2901190	G	T
1	2901192	A	G
1	2901193	T	C
1	2901635	T	C
1	2901794	A	C
1	2901848	T	G
1	2901856	T	C
1	2901914	T	G
1	2902004	T	C
1	2902066	G	C
1	2902071	G	A
1	2902089	G	C
1	2902184	C	T
1	2902187	C	T
1	2902229	A	G
1	2902397	A	G
1	2902537	T	C
1	2902751	G	A
1	2902811	G	T
1	2902859	G	A
1	2902992	A	C
1	2903042	A	C
1	2903176	C	T
1	2903231	C	T
1	2903533	G	A
1	2903555	C	T
1	2903633	G	A
1	2903737	G	C
1	2903996	A	G
1	2903998	A	T
1	2904008	T	A
1	2904149	A	C
1	2904153	G	C
1	2904172	A	G
1	2904179	T	C
1	2904337	C	G
1	2904355	T	C
1	2904411	T	C
1	2904462	A	C
1	2904544	C	T
1	2904584	G	A
1	2904632	A	C
1	2904644	A	G
1	2904882	G	A
1	2905065	C	T
1	2905087	C	T
1	2905213	A	G
1	2905235	C	T
1	2905421	G	A
1	2905878	C	T
1	2905902	A	T
1	2906708	G	T
1	2907614	A	T
1	2907615	G	T
1	2908144	T	C
1	2909147	G	A
1	2909489	T	C
1	2909490	G	A
1	2909592	A	G
1	2909733	G	T
1	2909945	G	C
1	2910173	A	G
1	2910450	G	A
1	2910560	T	C
1	2910761	C	A
1	2910849	T	C
1	2910859	T	C
1	2911100	C	T
1	2911131	A	G
1	2911251	C	T
1	2911260	G	A
1	2911285	C	T
1	2911315	C	T
1	2911586	T	C
1	2911657	C	T
1	2911824	C	T
1	2912115	A	G
1	2912422	A	G
1	2912649	T	G
1	2912739	A	G
1	2912942	A	G
1	2913105	G	C
1	2913398	C	T
1	2914593	G	C
1	2914738	G	A
1	2914818	A	G
1	2914964	G	A
1	2915111	G	T
1	2915293	A	G
1	2915387	C	A
1	2915472	C	T
1	2915768	T	C
1	2916035	A	G
1	2916088	A	G
1	2916638	C	T
1	2916649	T	A
1	2916660	T	G
1	2916967	G	T
1	2917000	A	G
1	2917038	A	G
1	2917059	C	T
1	2917095	C	T
1	2917098	A	G
1	2917228	C	T
1	2917793	T	C
1	2917796	G	A
1	2917920	C	A
1	2917925	A	T
1	2917926	T	C
1	2918101	A	C
1	2918110	A	C
1	2918119	T	C
1	2918382	A	G
1	2918453	T	C
1	2918568	T	C
1	2918769	T	C
1	2918933	G	A
1	2918955	A	C
1	2918961	A	T
1	2919129	A	G
1	2920056	T	C
1	2920060	G	T
1	2920062	T	C
1	2920111	A	G
1	2920311	T	C
1	2920315	T	C
1	2920516	G	A
1	2920704	A	G
1	2920839	C	T
1	2921091	T	C
1	2921278	C	T
1	2921840	C	T
1	2921846	G	A
1	2921910	A	G
1	2921958	A	G
1	2922202	G	T
1	2922293	A	G
1	2922378	T	C
1	2922399	T	C
1	2922410	G	T
1	2922452	G	A
1	2922471	A	G
1	2922502	C	T
1	2922510	C	A
1	2922602	C	T
1	2922677	A	G
1	2922756	A	G
1	2922825	C	G
1	2922838	A	G
1	2923102	G	A
1	2923970	C	T
1	2925136	C	T
1	2925623	T	C
1	2925836	A	G
1	2925963	A	G
1	2926447	G	C
1	2926840	C	T
1	2927281	A	G
1	2928232	C	T
1	2928279	A	G
1	2928296	T	G
1	2928758	T	C
1	2929584	C	T
1	2930185	A	G
1	2930287	T	C
1	2934444	C	A
1	2934485	A	C
1	2934515	T	C
1	2934583	C	T
1	2934724	C	T
1	2934769	C	T
1	2934829	C	T
1	2934887	G	A
1	2934953	A	T
1	2934992	G	A
1	2935295	G	A
1	2935366	C	T
1	2935471	C	G
1	2935614	A	T
1	2935751	A	T
1	2935826	T	C
1	2935892	C	T
1	2936022	G	A
1	2936355	A	G
1	2936578	T	A
1	2936579	A	G
1	2936640	C	T
1	2936855	T	A
1	2936942	G	A
1	2937175	G	A
1	2937271	G	A
1	2937287	G	A
1	2937336	T	C
1	2937611	C	T
1	2937617	A	G
1	2937872	G	A
1	2938216	G	A
1	2938958	T	C
1	2938974	T	C
1	2938989	T	C
1	2939081	C	G
1	2939126	G	C
1	2939207	G	A
1	2939208	C	T
1	2939209	C	G
1	2939226	A	G
1	2939372	A	G
1	2939383	T	C
1	2939478	T	C
1	2940334	T	G
1	2940370	G	A
1	2940760	C	T
1	2941261	A	C
1	2941283	A	C
1	2941329	T	G
1	2941333	T	G
1	2941551	A	G
1	2941562	A	G
1	2941573	A	G
1	2941708	T	C
1	2941878	A	G
1	2942062	A	G
1	2942479	C	T
1	2942539	T	G
1	2942976	C	T
1	2943734	G	A
1	2943870	G	A
1	2945359	A	G
1	2945367	T	C
1	2945406	T	G
1	2945461	C	G
1	2945518	T	A
1	2945582	C	T
1	2945770	C	T
1	2946009	G	T
1	2946140	A	G
1	2946142	A	C
1	2946155	T	C
1	2946256	C	T
1	2946829	T	C
1	2947053	T	C
1	2947326	T	G
1	2947455	G	A
1	2947668	T	C
1	2948091	G	A
1	2948178	G	T
1	2948224	T	C
1	2948829	T	C
1	2949432	A	C
1	2949572	G	A
1	2950130	G	A
1	2951134	C	G
1	2951387	C	A
1	2951411	T	C
1	2951587	C	T
1	2951643	G	A
1	2951714	G	A
1	2951738	C	T
1	2951774	G	A
1	2951819	G	T
1	2951986	T	G
1	2952202	C	T
1	2952253	C	T
1	2952342	C	T
1	2952489	C	A
1	2952717	T	C
1	2952785	C	T
1	2952925	T	A
1	2953184	T	A
1	2953293	C	T
1	2953375	T	C
1	2953428	A	G
1	2953756	G	A
1	2953765	G	A
1	2953767	T	C
1	2953933	C	T
1	2953934	A	G
1	2953939	T	C
1	2953958	G	C
1	2954040	C	T
1	2954053	T	C
1	2954074	C	T
1	2954081	C	T
1	2954126	T	C
1	2954407	C	T
1	2954495	A	G
1	2954599	A	G
1	2954735	G	A
1	2954869	G	A
1	2954911	G	A
1	2955926	A	G
1	2955945	A	G
1	2956261	G	A
1	2958232	A	C
1	2958392	C	G
1	2958720	C	T
1	2959217	A	G
1	2959416	T	C
1	2960285	A	T
1	2961580	T	C
1	2961755	T	C
1	2961761	A	G
1	2961771	G	A
1	2961772	G	T
1	2961900	T	C
1	2962061	G	A
1	2962354	C	T
1	2963615	G	T
1	2964046	C	T
1	2964101	T	C
1	2964335	T	C
1	2964956	G	A
1	2965574	G	A
1	2966618	A	G
1	2966705	G	A
1	2966737	A	T
1	2967032	C	T
1	2967087	C	T
1	2967128	C	T
1	2967149	T	C
1	2967171	A	G
1	2967225	C	T
1	2967236	C	T
1	2967441	G	A
1	2967497	G	C
1	2967645	C	T
1	2967661	C	T
1	2967858	G	A
1	2967940	G	A
1	2968355	C	T
1	2968478	C	T
1	2968483	T	C
1	2968533	A	C
1	2968616	G	A
1	2969233	T	C
1	2969663	C	A
1	2969778	T	C
1	2969880	C	G
1	2969885	C	T
1	2969969	C	T
1	2970128	T	C
1	2970371	G	A
1	2970377	A	G
1	2970378	A	T
1	2970398	T	C
1	2971034	C	T
1	2971332	C	T
1	2972685	T	C
1	2972708	C	T
1	2974264	C	T
1	2974403	G	A
1	2974655	A	G
1	2974796	C	T
1	2977852	A	G
1	2979289	C	A
1	2980823	A	G
1	2980900	G	A
1	2980980	A	G
1	2981030	C	G
1	2981353	C	T
1	2981799	T	C
1	2982364	C	T
1	2982554	A	G
1	2982671	G	A
1	2982804	C	T
1	2983051	T	A
1	2983181	A	G
1	2983194	G	A
[truncated: 998,000+ more rows]
