# Supplementary material for: Genetic basis of transcriptome differences between the founder strains of the rat HXB/BXH recombinant inbred panel
Source: Genome Biol. 2012 Apr 27;13(4):r31. doi: 10.1186/gb-2012-13-4-r31 (PMC3446305; doi:10.1186/gb-2012-13-4-r31)
Supplement: Additional file 3 — SNVs in BN-Lx. List of all SNVs found in the BN-Lx strain. [file gb-2012-13-4-r31-S3.GZ]

Archive with 1 entries (1 files):
- Additional_file3.txt
