# Supplementary material for: Genetic basis of transcriptome differences between the founder strains of the rat HXB/BXH recombinant inbred panel
Source: Genome Biol. 2012 Apr 27;13(4):r31. doi: 10.1186/gb-2012-13-4-r31 (PMC3446305; doi:10.1186/gb-2012-13-4-r31)
Supplement: Additional file 3 — SNVs in BN-Lx. List of all SNVs found in the BN-Lx strain. [file gb-2012-13-4-r31-S3.GZ › Additional_file3.txt]

1	7959190	G	A
1	8351899	T	C
1	10181344	A	T
1	17005309	C	T
1	20592142	T	A
1	36023155	C	T
1	36413275	A	C
1	38124080	G	A
1	53753808	A	G
1	63446082	C	T
1	69723539	C	T
1	90161332	C	T
1	92105707	G	A
1	96271010	C	T
1	100237000	T	C
1	119289421	C	T
1	126826376	C	T
1	127512290	T	A
1	136198682	G	T
1	139636972	G	A
1	154139520	C	T
1	156058227	C	T
1	172350405	A	G
1	176810521	A	T
1	181115343	C	T
1	181116948	A	T
1	181117050	C	G
1	181123572	C	T
1	181123863	C	T
1	181124126	C	T
1	181124346	G	T
1	181124443	G	A
1	181129236	G	C
1	181129880	G	A
1	181139808	C	T
1	181142228	A	G
1	181149040	C	G
1	181151770	C	G
1	181157664	C	G
1	181165805	C	T
1	181169228	G	T
1	181188375	C	T
1	181191196	C	T
1	181194617	G	A
1	181194634	C	T
1	181194666	G	A
1	181202240	G	A
1	181203082	T	C
1	181203672	A	G
1	181205561	C	T
1	181206885	C	T
1	181206962	A	G
1	181207022	A	G
1	181207218	T	C
1	181207342	C	T
1	181207413	T	C
1	181207508	G	A
1	181207518	A	G
1	181207528	C	T
1	181207530	A	G
1	181208016	G	A
1	181208057	A	G
1	181208060	A	G
1	181208217	G	A
1	181208229	C	G
1	181208668	G	A
1	181208882	A	G
1	181219679	A	G
1	181220795	C	T
1	181221749	G	A
1	181226294	G	A
1	181230301	G	A
1	181234080	T	C
1	181237572	G	A
1	181239205	G	A
1	181239858	T	A
1	181239866	C	T
1	181251601	T	C
1	181259510	C	T
1	181260011	A	T
1	181260200	T	C
1	181260921	C	T
1	181263557	T	A
1	181265274	C	A
1	181269772	A	C
1	181270247	C	T
1	181270689	C	T
1	181272650	C	T
1	181273057	C	T
1	181273628	A	G
1	181274733	T	C
1	181276014	C	T
1	181276297	A	T
1	181276545	A	G
1	181277291	T	A
1	181277313	A	C
1	181277638	A	G
1	181277808	G	A
1	181278612	T	C
1	181279624	C	T
1	181280378	C	T
1	181281111	G	A
1	181284520	G	A
1	181294234	C	T
1	181305331	C	T
1	181316564	G	A
1	181316633	C	T
1	181317239	G	A
1	181325940	C	T
1	181326058	T	C
1	181330803	C	T
1	181340548	C	T
1	181341115	C	G
1	181344581	G	A
1	181345505	G	A
1	181350091	G	A
1	181354190	C	T
1	181354797	C	T
1	181355003	G	A
1	181356098	G	A
1	181356250	C	T
1	181357942	T	C
1	181358588	T	C
1	181359975	C	T
1	181360921	C	T
1	181368961	C	A
1	181371057	G	T
1	181373342	A	G
1	181374270	T	C
1	181380466	C	T
1	181383010	G	A
1	181390293	C	T
1	181396060	G	A
1	181403413	C	T
1	181403961	T	C
1	181404399	A	G
1	181406982	T	G
1	181408450	T	C
1	181412441	T	C
1	181412467	G	T
1	181412893	T	G
1	181413518	C	T
1	181416708	G	A
1	181419462	A	G
1	181419700	T	C
1	181421111	C	T
1	181421847	C	T
1	181423214	T	A
1	181423381	A	G
1	181425398	C	T
1	181429461	G	T
1	181429934	C	A
1	181431133	C	A
1	181431228	C	T
1	181431668	G	A
1	181431839	A	G
1	181432054	A	G
1	181432255	T	A
1	181434504	A	G
1	181437146	T	C
1	181437198	G	A
1	181440168	T	C
1	181443639	C	T
1	181444307	G	A
1	181444323	G	A
1	181445572	A	G
1	181445595	C	A
1	181457715	C	G
1	181458120	T	C
1	181461990	A	G
1	181473954	T	C
1	181474427	A	T
1	181475328	G	T
1	181475378	T	C
1	181475948	G	A
1	181492515	C	A
1	181497135	T	A
1	181501406	G	A
1	181506185	C	T
1	181506383	C	T
1	181507784	G	A
1	181508045	T	C
1	181508276	A	T
1	181508905	C	T
1	181509021	T	C
1	181509070	T	C
1	181509183	T	G
1	181509701	T	C
1	181513316	C	T
1	181513626	C	T
1	181513841	C	A
1	181515594	C	T
1	181516534	C	T
1	181517155	C	T
1	181517612	C	A
1	181517689	G	A
1	181520526	G	A
1	181521940	C	T
1	181526951	A	G
1	181527569	G	A
1	181528642	C	T
1	181528887	G	T
1	181529584	A	G
1	181537513	C	T
1	181541571	G	A
1	181542946	G	A
1	181547758	T	C
1	181549995	T	C
1	181550094	C	T
1	181550901	C	T
1	181554047	T	G
1	181554441	G	A
1	181555637	C	T
1	181559786	G	A
1	181563559	T	G
1	181563760	C	T
1	181564089	A	T
1	181565183	G	A
1	181566545	G	A
1	181569417	G	A
1	181573397	A	G
1	181578967	C	T
1	181578983	G	A
1	181579316	G	A
1	181584986	A	G
1	181587671	G	A
1	181589125	C	T
1	181589501	T	A
1	181590050	C	T
1	181590878	G	A
1	181590977	T	A
1	181590982	T	A
1	181598098	A	G
1	181606692	C	T
1	181608451	C	T
1	181629242	A	G
1	181637732	C	G
1	181638892	G	A
1	181649998	C	T
1	181654787	A	T
1	181666185	G	A
1	181668350	C	A
1	181680109	C	T
1	181680400	C	T
1	181680882	T	A
1	181680892	T	C
1	181688029	G	A
1	181697006	G	A
1	181699009	T	G
1	181699034	G	A
1	181732114	G	A
1	181733853	C	T
1	181735082	C	A
1	181736227	A	G
1	181736266	C	A
1	181736349	A	G
1	181743014	A	C
1	181748680	C	A
1	181754972	G	A
1	181765289	T	C
1	181769278	C	T
1	181772523	G	A
1	181775328	T	G
1	181775897	G	A
1	181776372	G	A
1	181780812	C	T
1	181780857	C	T
1	181783022	A	G
1	181789478	T	A
1	181790664	G	A
1	181793826	G	T
1	181803176	A	G
1	181815851	T	C
1	181820915	C	T
1	181822878	T	C
1	181835626	C	T
1	181842387	C	G
1	181842721	C	A
1	181843341	C	G
1	181850841	C	A
1	181852153	G	A
1	181853622	G	A
1	181857752	G	A
1	181863388	T	C
1	181863413	A	G
1	181871585	G	A
1	181876248	G	A
1	181878561	G	A
1	181878586	G	A
1	181881141	G	A
1	181882061	G	A
1	181883512	G	T
1	181884915	C	T
1	181886099	A	G
1	181886405	C	T
1	181887693	A	G
1	181891775	C	T
1	181892684	G	A
1	181894034	C	A
1	181897911	G	A
1	181909894	C	T
1	181914672	G	T
1	181917667	T	C
1	181918164	T	C
1	181918497	A	C
1	181918976	A	G
1	181919204	G	A
1	181919456	C	A
1	181919892	G	C
1	181920238	C	T
1	181920320	C	T
1	181920364	T	C
1	181920419	T	C
1	181920723	C	T
1	181921044	A	G
1	181921267	A	G
1	181921301	C	A
1	181923508	A	C
1	181923518	G	T
1	181923685	G	A
1	181923728	G	A
1	181925715	C	T
1	181925880	C	T
1	181926315	C	T
1	181928562	G	A
1	181928940	C	T
1	181931401	C	T
1	181931955	T	C
1	181932436	G	A
1	181932659	C	T
1	181933226	T	C
1	181933588	G	A
1	181933779	C	T
1	181935074	G	T
1	181935258	G	A
1	181935801	A	G
1	181937656	G	T
1	181946430	C	T
1	181986024	C	T
1	182005175	G	A
1	182012309	C	T
1	182015479	C	T
1	182018788	G	A
1	182020900	C	T
1	182021119	G	A
1	182037023	G	A
1	182037623	G	C
1	182050600	T	G
1	182053301	G	T
1	182057565	C	T
1	182057604	G	A
1	182059256	C	T
1	182060377	G	A
1	182060379	G	A
1	182061821	T	C
1	182062591	C	A
1	182062899	T	C
1	182065123	A	G
1	182065302	G	A
1	182065897	C	A
1	182066260	T	G
1	182066688	G	A
1	182067876	A	G
1	182067915	C	T
1	182068841	A	G
1	182071325	A	C
1	182074484	C	T
1	182077433	C	T
1	182078730	C	T
1	182078913	T	C
1	182079298	T	C
1	182080569	A	G
1	182080622	A	C
1	182081171	G	A
1	182090800	G	A
1	182091658	C	T
1	182091836	G	A
1	182091953	G	A
1	182092019	T	A
1	182092205	G	A
1	182105662	G	A
1	182106620	C	T
1	182114586	G	A
1	182116745	T	C
1	182116939	C	A
1	182119445	G	A
1	182122747	C	T
1	182123708	G	A
1	182124902	C	A
1	182125613	T	A
1	182125626	C	T
1	182126957	A	G
1	182129021	G	C
1	182129086	C	T
1	182129273	C	T
1	182132100	G	A
1	182133563	C	T
1	182142091	C	T
1	182142100	T	C
1	182206167	A	C
1	182206775	A	G
1	182207109	G	A
1	182207665	T	C
1	182208255	G	A
1	182210437	C	A
1	182215275	C	T
1	182218457	T	C
1	182219348	A	G
1	182224135	T	C
1	182224287	G	A
1	182224822	C	T
1	182226076	C	T
1	182227969	G	A
1	182228934	C	T
1	182230907	G	A
1	182233356	C	T
1	182235301	G	C
1	182238091	G	A
1	182238270	A	C
1	182254294	C	T
1	182254374	G	T
1	182264123	G	A
1	182276963	C	T
1	182278440	T	C
1	182282410	G	T
1	182290392	A	G
1	182290415	C	T
1	182291754	C	G
1	182295861	T	C
1	182298109	C	G
1	182300440	C	T
1	182303279	T	C
1	182317179	G	A
1	182328633	G	A
1	182339673	G	A
1	182343136	G	A
1	182346706	T	C
1	182348894	A	G
1	182349508	G	A
1	182349735	G	A
1	182350066	A	G
1	182351385	G	C
1	182353848	G	T
1	182359025	C	T
1	182364211	C	T
1	182372697	A	T
1	182376268	A	T
1	182379407	T	A
1	182380416	G	A
1	182380694	C	T
1	182382439	T	C
1	182383715	G	A
1	182383970	G	A
1	182385104	G	C
1	182385348	T	A
1	182385858	T	C
1	182386330	A	T
1	182386557	G	C
1	182387195	A	G
1	182387518	T	G
1	182388160	C	T
1	182388842	C	T
1	182388903	A	G
1	182388995	T	C
1	182389196	C	T
1	182389428	G	T
1	182389806	C	T
1	182389892	G	A
1	182390152	T	C
1	182390239	C	T
1	182390379	A	G
1	182390407	C	T
1	182390455	C	T
1	182390600	A	T
1	182390659	C	T
1	182390698	G	A
1	182391261	C	T
1	182391472	T	C
1	182392016	T	C
1	182392039	G	A
1	182392945	A	G
1	182393186	A	G
1	182393220	C	T
1	182393257	T	G
1	182393329	C	T
1	182393557	A	T
1	182393679	A	G
1	182393942	T	C
1	182393963	G	T
1	182394303	G	A
1	182394407	T	C
1	182394424	T	A
1	182394542	C	T
1	182394596	G	T
1	182394848	G	C
1	182394907	C	T
1	182394926	T	C
1	182394997	G	C
1	182395048	T	C
1	182395477	T	G
1	182395555	T	A
1	182395699	A	G
1	182396044	T	A
1	182396065	T	A
1	182396077	C	T
1	182396150	C	T
1	182396313	C	T
1	182396728	A	T
1	182397079	G	A
1	182397082	G	A
1	182397115	G	T
1	182397781	T	C
1	182398540	A	G
1	182400912	A	G
1	182415019	C	T
1	182415291	G	A
1	182416720	G	T
1	182416953	C	T
1	182422601	G	A
1	182436169	A	G
1	182436237	G	A
1	182444742	G	A
1	182448944	C	T
1	182454432	C	T
1	182467782	C	T
1	182509783	T	C
1	182520087	A	T
1	182528487	C	T
1	182531260	G	T
1	182536318	G	A
1	182540136	T	C
1	182542103	G	A
1	182544549	A	C
1	182545137	G	C
1	182547179	C	T
1	182564395	T	C
1	182566533	C	T
1	182568010	C	T
1	182571669	A	G
1	182585972	T	C
1	182586173	C	T
1	182588234	C	T
1	182589183	G	T
1	182591429	C	T
1	182591718	G	A
1	182591918	A	G
1	182592236	G	A
1	182597020	G	A
1	182597996	T	A
1	182600558	G	T
1	182609849	G	A
1	182610127	C	T
1	182613532	G	A
1	182615037	C	T
1	182620981	A	C
1	182622640	A	G
1	182625036	T	C
1	182642280	C	T
1	182642825	G	A
1	182643700	C	T
1	182647806	C	T
1	182650434	C	T
1	182650647	C	T
1	182650677	G	T
1	182650984	C	T
1	182650989	G	A
1	182651206	C	T
1	182651316	A	T
1	182651386	T	C
1	182651749	C	T
1	182651774	A	G
1	182652001	A	G
1	182652204	A	G
1	182652743	A	G
1	182652893	C	T
1	182653548	T	C
1	182653678	G	A
1	182653752	A	G
1	182653774	T	G
1	182653987	T	C
1	182654275	C	A
1	182654438	C	T
1	182654501	A	C
1	182654696	A	G
1	182656064	G	C
1	182656383	A	G
1	182656920	A	T
1	182656996	C	T
1	182657105	G	A
1	182657123	G	C
1	182657196	A	G
1	182657209	T	C
1	182657234	G	A
1	182657527	C	T
1	182658332	C	T
1	182658445	G	A
1	182658534	T	C
1	182658881	T	A
1	182659402	G	A
1	182659522	C	G
1	182659651	T	G
1	182660146	T	A
1	182660170	G	T
1	182660220	G	A
1	182660298	G	A
1	182660386	A	G
1	182660407	G	C
1	182660472	T	C
1	182660682	C	T
1	182660685	G	A
1	182660808	G	A
1	182661127	C	T
1	182661199	A	T
1	182661203	T	G
1	182661213	G	A
1	182661233	A	G
1	182661402	T	C
1	182661406	A	G
1	182661601	G	A
1	182661652	T	C
1	182662034	T	G
1	182662213	T	G
1	182662642	T	C
1	182662665	C	T
1	182662990	T	C
1	182662996	G	A
1	182663021	C	G
1	182663092	A	G
1	182663141	T	C
1	182663256	A	G
1	182663422	C	T
1	182663499	G	A
1	182663517	C	T
1	182663565	T	C
1	182663620	C	T
1	182663637	C	T
1	182663659	C	A
1	182663837	T	C
1	182663895	T	G
1	182663923	G	A
1	182664042	A	G
1	182664526	T	C
1	182664628	C	T
1	182664637	G	A
1	182665013	C	A
1	182665065	A	T
1	182665074	C	T
1	182665232	G	T
1	182665239	C	A
1	182665272	T	A
1	182665370	A	T
1	182665378	C	T
1	182665479	T	C
1	182665590	G	C
1	182665683	G	C
1	182665802	A	G
1	182666087	A	G
1	182666157	C	T
1	182666298	T	G
1	182666364	A	G
1	182667894	C	A
1	182668087	C	T
1	182668251	C	G
1	182668844	A	T
1	182668975	C	G
1	182669230	C	T
1	182669537	G	A
1	182669549	C	T
1	182669568	A	G
1	182669645	C	T
1	182669925	A	G
1	182670045	A	G
1	182670158	C	T
1	182670186	G	A
1	182670426	C	A
1	182670944	T	C
1	182671549	G	C
1	182671628	A	G
1	182672146	T	C
1	182679138	T	C
1	182679183	C	A
1	182679208	C	G
1	182679332	C	G
1	182680072	A	G
1	182681279	G	A
1	182681872	T	C
1	182682117	A	C
1	182688264	C	T
1	182688556	C	T
1	182695556	G	A
1	182698510	C	T
1	182703787	G	A
1	182715387	G	A
1	182715401	A	G
1	182724689	C	T
1	182727625	G	A
1	182730569	T	G
1	182732971	G	A
1	182735748	G	A
1	182738118	G	A
1	182744450	C	T
1	182746424	T	G
1	182748074	G	A
1	182760168	C	A
1	182765243	C	A
1	182770735	G	A
1	182773348	T	C
1	182773614	T	G
1	182780472	A	G
1	182780571	G	C
1	182780644	T	C
1	182781294	T	C
1	182783098	G	A
1	182783858	T	C
1	182783963	T	C
1	182784719	T	C
1	182785621	A	T
1	182785955	T	C
1	182786064	G	T
1	182786178	T	G
1	182787616	C	T
1	182790420	C	A
1	182790443	G	T
1	182790524	C	T
1	182791254	C	A
1	182791963	C	T
1	182792807	C	G
1	182793266	T	G
1	182793700	A	G
1	182793718	A	G
1	182793980	G	A
1	182794010	G	A
1	182794357	T	G
1	182794461	A	G
1	182794471	G	C
1	182794660	T	C
1	182795419	A	T
1	182795431	A	C
1	182795994	A	G
1	182796266	T	G
1	182796638	G	A
1	182796654	G	A
1	182796759	C	T
1	182796767	C	T
1	182796863	G	C
1	182797021	C	T
1	182797492	T	A
1	182797543	G	A
1	182798048	A	C
1	182798101	G	A
1	182798170	A	G
1	182798278	C	A
1	182799730	T	G
1	182801472	G	A
1	182801560	T	A
1	182802112	C	G
1	182802332	T	C
1	182803057	T	G
1	182804439	T	C
1	182806284	G	T
1	182807991	T	G
1	182808015	C	A
1	182811918	T	C
1	182812169	A	G
1	182814565	A	G
1	182816679	T	A
1	182817164	A	G
1	182817766	C	T
1	182818723	G	T
1	182818785	G	A
1	182822926	G	A
1	182824560	G	T
1	182825463	G	C
1	182825942	A	G
1	182826060	C	T
1	182826728	A	G
1	182826891	T	A
1	182827384	G	A
1	182827742	G	A
1	182827765	G	A
1	182829826	C	T
1	182829968	A	G
1	182830719	C	A
1	182830798	T	G
1	182830918	G	A
1	182830969	T	C
1	182831359	T	C
1	182831459	T	C
1	182833240	T	A
1	182833282	T	C
1	182836714	G	A
1	182842218	G	A
1	182845741	C	G
1	182848085	T	A
1	182851212	G	T
1	182852337	C	T
1	182852460	T	G
1	182862738	C	A
1	182863372	G	A
1	182863446	A	T
1	182866899	C	G
1	182866904	G	A
1	182874305	G	A
1	182878543	A	G
1	182880858	G	A
1	182881731	C	T
1	182882297	G	A
1	182882387	G	C
1	182883262	A	G
1	182884516	C	T
1	182884903	G	A
1	182885164	C	T
1	182885193	T	C
1	182885292	G	C
1	182886441	A	G
1	182886474	C	T
1	182886477	G	A
1	182886849	A	T
1	182887374	A	C
1	182887412	C	G
1	182890522	A	G
1	182891680	C	T
1	182892243	C	T
1	182893139	T	C
1	182893346	T	C
1	182894066	A	C
1	182894087	A	C
1	182894360	C	G
1	182894779	T	C
1	182894781	C	T
1	182894863	T	A
1	182894952	G	A
1	182895251	C	T
1	182895259	C	T
1	182895261	G	T
1	182895342	T	C
1	182895376	C	T
1	182895424	C	T
1	182895599	G	A
1	182895885	T	C
1	182895919	G	A
1	182896390	C	T
1	182896597	A	G
1	182898240	C	T
1	182898282	A	G
1	182898335	C	T
1	182898366	T	C
1	182898482	T	C
1	182898969	G	A
1	182899314	A	G
1	182899456	C	G
1	182900464	A	G
1	182900543	G	C
1	182900602	A	T
1	182902323	C	A
1	182902447	G	A
1	182903589	A	G
1	182904428	T	C
1	182907682	G	T
1	182909119	G	C
1	182910523	A	T
1	182918313	T	C
1	182919214	C	T
1	182924378	G	A
1	182927404	A	C
1	182928345	C	T
1	182929789	A	G
1	182932681	G	T
1	182935973	G	A
1	182945258	G	T
1	182945455	C	T
1	182946443	C	T
1	182947280	T	C
1	182947428	C	A
1	182950494	G	A
1	182951310	T	C
1	182952711	G	A
1	182953830	A	G
1	182953933	G	A
1	182955515	A	G
1	182957066	A	C
1	182958957	C	T
1	182959427	T	C
1	182959748	G	A
1	182959918	G	A
1	182960965	G	A
1	182962219	G	A
1	182962253	G	A
1	188679754	A	G
1	191193896	G	A
1	192194209	G	A
1	193069853	G	A
1	194967616	G	A
1	197345150	A	G
1	198304821	G	A
1	201541080	G	A
1	201616557	C	T
1	202821920	C	T
1	213789542	G	A
1	214018031	T	C
1	221840999	G	A
1	225812127	A	G
1	233097890	C	T
1	250395392	G	A
1	252295798	G	A
1	252659253	C	T
2	5726307	C	T
2	9821239	T	G
2	31361171	T	C
2	31362601	A	G
2	31363327	G	T
2	31364468	G	A
2	31364899	G	T
2	31366259	C	T
2	31368345	T	G
2	31368549	A	T
2	31368558	G	T
2	31369076	G	T
2	31370179	G	A
2	31373859	C	T
2	31379558	A	G
2	31379723	C	T
2	31379839	T	C
2	31379943	T	C
2	31380264	A	G
2	31380279	T	C
2	31380291	A	G
2	31380413	C	T
2	31380415	A	C
2	31380488	T	C
2	31380684	A	G
2	31380897	C	G
2	31381861	G	C
2	31381905	C	T
2	31381953	G	A
2	31382014	C	T
2	31382016	A	G
2	31382261	G	A
2	31382507	T	A
2	31382536	G	A
2	31382590	T	A
2	31382602	T	C
2	31382826	A	C
2	31382872	G	C
2	31382991	A	G
2	31383000	G	A
2	31383019	G	A
2	31383180	C	G
2	31383352	C	T
2	31383440	A	G
2	31383444	G	A
2	31383682	A	G
2	31383688	C	T
2	31386151	A	G
2	31386181	C	T
2	31391325	A	G
2	31391941	G	A
2	31395133	C	T
2	31399530	C	T
2	31399562	C	A
2	31399604	T	C
2	31399898	C	T
2	31399913	T	C
2	31399916	T	C
2	31400580	C	T
2	31401006	T	C
2	31401461	A	G
2	31404575	G	A
2	31404644	C	T
2	31407103	T	C
2	31408760	C	T
2	31408851	C	T
2	31408933	C	A
2	31408946	C	A
2	31409324	C	T
2	31413296	G	C
2	31465465	G	A
2	31478271	C	T
2	31487936	G	C
2	31488173	A	G
2	31488463	G	A
2	31489985	T	A
2	31490700	G	A
2	31491951	T	G
2	31491997	C	T
2	31492461	G	A
2	31494076	G	A
2	31495380	G	A
2	31497307	A	T
2	31497386	G	A
2	31502979	G	C
2	31504428	T	C
2	31507208	A	T
2	31513572	G	A
2	31513737	G	A
2	31514252	C	T
2	31514527	C	T
2	31514707	A	G
2	31514976	A	G
2	31517442	T	C
2	31517514	A	G
2	31517707	A	G
2	31517868	C	T
2	31518109	A	C
2	31518223	A	G
2	31518799	C	T
2	31519466	T	C
2	31519599	T	C
2	31519662	A	G
2	31519730	G	A
2	31520747	A	G
2	31521050	C	T
2	31521472	G	A
2	31523322	A	G
2	31523950	T	C
2	31524017	G	A
2	31529509	C	G
2	31537756	G	A
2	31537834	A	G
2	31539843	A	T
2	31541987	G	A
2	31542103	A	T
2	31542855	C	T
2	31543458	A	G
2	31544338	C	T
2	31547810	G	A
2	31547824	A	T
2	31555401	G	C
2	31556013	G	A
2	31556068	C	A
2	31556429	G	A
2	31560525	G	A
2	31573440	G	A
2	31576799	C	T
2	31579926	C	T
2	31583044	G	A
2	31587475	C	T
2	31588517	G	A
2	31590303	G	A
2	31590406	C	G
2	31590485	A	G
2	31590778	T	G
2	31591454	T	C
2	31591507	A	G
2	31591543	C	T
2	31591615	T	C
2	31591711	C	A
2	31591748	A	G
2	31591782	G	A
2	31593214	A	G
2	31593890	T	G
2	31594475	C	T
2	31596596	C	T
2	31596613	C	A
2	31598207	C	T
2	31598818	T	A
2	31599761	C	T
2	31599898	T	A
2	31600344	A	G
2	31600403	C	T
2	31600525	T	G
2	31600565	G	A
2	31600615	G	A
2	31600633	T	C
2	31600703	C	T
2	31600952	G	A
2	31600963	C	T
2	31601207	C	T
2	31601227	G	A
2	31601247	A	G
2	31601339	T	C
2	31601394	C	G
2	31601507	C	T
2	31601552	C	T
2	31601694	T	C
2	31602114	A	G
2	31602284	G	A
2	31602420	T	C
2	31602474	T	A
2	31602553	A	G
2	31602703	T	C
2	31602768	A	G
2	31602844	A	G
2	31602959	G	A
2	31603568	T	C
2	31603578	C	G
2	31603631	C	T
2	31603691	C	T
2	31603736	T	C
2	31603957	T	C
2	31604404	C	T
2	31604951	T	C
2	31605022	A	G
2	31605030	T	G
2	31605414	T	C
2	31605468	C	T
2	31605803	C	T
2	31606035	C	T
2	31606229	T	C
2	31606455	T	C
2	31606559	T	C
2	31606593	T	C
2	31606881	G	T
2	31607457	C	G
2	31607514	C	T
2	31607598	G	A
2	31607958	A	G
2	31608437	T	C
2	31608450	T	C
2	31608596	G	A
2	31608728	T	C
2	31608739	T	C
2	31608826	G	A
2	31609126	C	T
2	31609150	C	T
2	31609259	C	T
2	31610154	A	G
2	31611301	C	T
2	31612239	A	G
2	31612845	T	G
2	31613052	T	C
2	31613389	T	C
2	31613399	T	C
2	31614436	G	C
2	31614648	G	A
2	31615307	T	A
2	31616373	A	G
2	31616472	A	G
2	31616497	A	G
2	31616594	T	A
2	31618284	G	T
2	31618981	C	T
2	31620305	C	A
2	31620317	T	C
2	31621911	G	A
2	31622596	G	A
2	31623169	T	C
2	31623186	A	T
2	31623525	C	T
2	31624247	C	T
2	31624479	G	A
2	31624586	C	A
2	31625251	G	A
2	31625385	T	G
2	31626556	G	T
2	31627091	G	A
2	31627743	G	A
2	31631081	C	A
2	31632211	T	G
2	31634991	C	T
2	31635617	C	A
2	31642843	C	G
2	31643276	C	T
2	31643373	T	C
2	31643456	T	G
2	31699746	C	T
2	31705852	T	C
2	31774175	G	A
2	31777881	C	T
2	31790182	C	T
2	31790333	C	T
2	31791745	C	A
2	31792094	T	C
2	31792354	T	A
2	31792798	C	A
2	31793059	A	G
2	31795143	T	G
2	31795651	A	C
2	31795922	G	C
2	31796058	C	T
2	31796322	G	T
2	31796497	G	A
2	31800032	T	C
2	31800425	A	T
2	31800533	C	T
2	31800589	C	T
2	31800646	G	A
2	31800761	T	G
2	31801388	T	C
2	31801706	C	T
2	31801868	G	C
2	31803281	A	G
2	31807294	T	A
2	31807969	A	G
2	31808753	T	C
2	31808815	C	T
2	31812313	G	A
2	31821005	T	C
2	31828482	G	C
2	31828810	C	T
2	31829502	G	A
2	31830841	C	G
2	31831130	T	C
2	31839233	C	T
2	31839316	G	T
2	31840145	G	T
2	31840202	A	C
2	31840900	G	A
2	31842288	C	T
2	31842320	T	C
2	31842486	G	A
2	31843940	C	T
2	31844407	T	C
2	31849217	A	G
2	31851381	T	C
2	31852709	C	T
2	31855718	G	A
2	31858440	G	A
2	31860581	T	C
2	31864883	T	A
2	31866241	A	G
2	31866390	T	G
2	31873318	A	T
2	31874267	C	T
2	31874678	G	T
2	31875241	A	G
2	31875552	C	T
2	31877819	G	A
2	31879637	C	T
2	31880494	T	C
2	31883201	C	T
2	31887667	T	G
2	31890690	C	G
2	31895418	A	C
2	31895694	G	A
2	31895838	G	A
2	31895894	C	G
2	31907296	A	G
2	31908097	C	T
2	31908187	T	C
2	31908269	T	C
2	31908858	G	A
2	31909717	G	A
2	31910052	G	A
2	31911035	G	A
2	31911962	A	G
2	31912022	T	C
2	31912167	G	A
2	31912768	T	C
2	31914303	G	A
2	31915410	C	T
2	31915906	G	A
2	31917495	G	A
2	31921176	C	G
2	31921219	A	G
2	31921983	G	A
2	31923173	T	C
2	31926077	A	G
2	31931389	C	G
2	31936270	C	T
2	31938263	T	G
2	31938308	T	C
2	31940908	G	T
2	31942339	T	A
2	31943712	T	C
2	31943889	A	C
2	31944906	G	A
2	31946887	C	T
2	31949413	G	A
2	31953213	C	T
2	31953419	G	A
2	31953435	G	A
2	31954355	G	A
2	31956656	C	T
2	31956884	T	C
2	31958518	A	G
2	31959230	G	A
2	31962091	C	T
2	31962894	G	A
2	31963236	G	T
2	31963382	G	A
2	31965514	G	A
2	31966126	T	C
2	31966265	T	C
2	31966459	G	A
2	31969937	C	A
2	31971449	T	A
2	31972437	A	G
2	31972512	A	G
2	31974052	C	T
2	31974633	A	G
2	31975505	A	C
2	31976864	C	G
2	31977069	A	G
2	31977161	A	C
2	31977179	C	T
2	31978300	A	C
2	31978721	G	A
2	31978736	A	T
2	31979139	C	G
2	31979163	G	T
2	31979222	A	G
2	31979333	C	A
2	31979491	C	T
2	31979583	T	C
2	31979663	A	G
2	31998270	C	T
2	31998335	T	C
2	31998410	G	T
2	31998779	C	G
2	31998856	C	A
2	31999013	T	C
2	31999444	T	G
2	31999529	G	A
2	31999667	G	T
2	31999673	G	A
2	31999780	T	C
2	31999919	A	G
2	31999964	T	C
2	32000037	C	T
2	32000185	T	C
2	32000221	C	T
2	32000451	C	T
2	32001533	G	C
2	32001548	G	A
2	32001585	T	C
2	32002000	A	G
2	32002067	G	A
2	32002587	G	T
2	32002690	C	T
2	32002913	C	T
2	32003330	C	T
2	32003524	C	A
2	32003526	T	A
2	32003600	C	G
2	32003704	G	T
2	32004013	T	C
2	32004128	A	G
2	32004154	T	C
2	32004209	G	A
2	32004212	G	T
2	32004306	T	G
2	32004522	T	C
2	32004534	T	G
2	32004695	A	T
2	32004975	C	G
2	32005393	C	A
2	32005484	G	T
2	32005627	T	C
2	32005865	A	T
2	32006645	G	A
2	32006947	A	G
2	32008401	C	T
2	32008509	C	T
2	32011046	A	G
2	32011110	G	A
2	32011143	G	A
2	32012644	T	C
2	32012666	C	G
2	32013055	G	A
2	32013090	A	G
2	32013448	G	T
2	32013765	T	C
2	32014517	T	G
2	32014546	C	G
2	32014726	T	C
2	32014893	A	G
2	32015061	G	A
2	32015128	T	G
2	32015279	T	C
2	32015891	C	T
2	32015924	G	A
2	32015955	A	C
2	32015959	G	C
2	32016185	G	T
2	32016235	T	G
2	32016331	G	A
2	32017416	A	C
2	32017450	C	T
2	32017706	G	A
2	32017788	T	C
2	32018465	T	C
2	32018524	G	A
2	32018644	A	G
2	32018786	T	A
2	32018812	A	C
2	32018851	T	C
2	32018864	C	G
2	32018875	G	T
2	32018931	T	C
2	32018984	A	G
2	32019320	A	G
2	32019541	A	C
2	32019550	A	G
2	32019590	G	T
2	32019688	G	A
2	32021156	A	G
2	32021193	T	A
2	32021212	A	G
2	32021268	G	A
2	32021307	A	G
2	32021532	C	G
2	32021614	A	C
2	32021705	C	T
2	32021792	G	A
2	32021857	C	T
2	32022136	T	C
2	32022336	C	T
2	32022364	G	A
2	32022418	C	A
2	32022443	A	G
2	32022542	A	G
2	32022623	A	C
2	32022898	A	G
2	32022991	G	A
2	32023641	T	C
2	32023907	C	T
2	32024169	G	C
2	32024216	G	A
2	32024384	T	G
2	32024651	C	G
2	32024723	T	A
2	32024891	A	C
2	32025175	A	G
2	32025411	G	T
2	32025487	G	A
2	32025538	G	T
2	32025641	C	T
2	32025910	C	T
2	32026241	T	C
2	32026730	C	G
2	32026784	A	G
2	32026799	T	C
2	32027031	A	T
2	32027090	C	T
2	32027198	T	C
2	32027369	T	G
2	32027410	A	G
2	32027470	C	T
2	32027489	T	C
2	32027494	C	T
2	32029380	A	G
2	32030315	C	T
2	32030325	C	T
2	32030960	T	G
2	32031422	G	A
2	32031759	C	T
2	32032211	A	C
2	32032308	A	G
2	32032478	G	A
2	32032942	G	C
2	32033869	C	T
2	32034099	G	A
2	32035651	C	T
2	32036948	C	T
2	32038627	A	C
2	32040316	T	C
2	32042124	C	T
2	32042296	A	G
2	32044189	G	A
2	32047289	G	A
2	32053501	A	T
2	32054125	C	T
2	32056316	G	C
2	32057909	A	G
2	32061887	C	T
2	32062846	C	T
2	32065044	G	A
2	32066546	G	A
2	32066773	A	G
2	32066980	A	G
2	32067248	C	A
2	32067358	G	A
2	32067485	T	C
2	32067719	G	A
2	32068818	G	T
2	32069051	T	A
2	32074823	G	A
2	32076281	A	T
2	32076984	G	A
2	32079137	G	A
2	32079718	C	T
2	32081386	T	C
2	32082275	A	T
2	32082289	C	T
2	32082386	C	T
2	32082459	C	T
2	32086175	C	T
2	32090777	G	A
2	32091535	C	T
2	32092458	A	G
2	32093452	G	C
2	32097155	G	A
2	32098250	G	A
2	32104466	T	C
2	32105371	C	T
2	32133527	G	A
2	32135865	C	T
2	32139194	G	A
2	32149551	C	A
2	32165584	A	G
2	32165602	C	T
2	32171052	A	T
2	32171814	T	C
2	32172259	T	G
2	32172280	C	T
2	32172589	T	C
2	32172681	A	G
2	32172751	C	T
2	32173061	A	G
2	32173100	C	T
2	32173642	C	T
2	32174216	G	T
2	32174375	T	C
2	32174401	C	G
2	32174455	C	T
2	32174536	G	C
2	32174542	G	C
2	32174559	A	G
2	32174780	T	C
2	32175141	T	C
2	32175222	T	G
2	32175425	C	T
2	32175854	T	G
2	32175859	T	C
2	32175949	C	A
2	32176069	A	C
2	32176123	G	T
2	32176453	T	G
2	32176615	C	T
2	32176688	G	A
2	32176744	G	T
2	32176791	G	A
2	32176842	A	T
2	32177466	T	A
2	32177629	T	C
2	32177880	T	C
2	32178172	G	A
2	32178178	T	G
2	32180255	C	T
2	32183677	C	T
2	32185199	T	C
2	32185346	G	A
2	32185424	G	A
2	32185898	G	T
2	32198361	G	A
2	32199290	C	G
2	32199662	G	A
2	32200786	G	A
2	32201971	T	C
2	32223427	C	T
2	32249227	G	A
2	32253731	G	A
2	32256224	C	A
2	32260737	G	C
2	32260967	G	A
2	32261150	G	A
2	32261174	C	T
2	32261277	G	A
2	32261451	A	T
2	32262133	A	G
2	32262711	G	C
2	32262717	T	C
2	32263102	G	A
2	32263176	A	G
2	32263301	C	T
2	32263917	T	A
2	32264314	T	C
2	32264650	G	A
2	32270627	G	T
2	32275591	G	T
2	32280934	T	A
2	32284025	A	G
2	32284850	C	A
2	32284999	C	G
2	32285072	A	T
2	32285110	G	A
2	32285242	A	G
2	32285274	G	T
2	32285285	G	A
2	32285445	A	G
2	32285577	C	A
2	32285643	T	C
2	32285650	T	C
2	32289789	C	T
2	32291680	C	A
2	32300512	C	T
2	32308181	G	C
2	32308395	T	A
2	32308399	G	A
2	32309044	C	T
2	32309226	G	A
2	32309597	G	T
2	32309619	A	T
2	32309633	G	T
2	32309647	C	T
2	32309824	G	A
2	32309892	C	A
2	32309943	T	G
2	32310256	G	A
2	32310379	A	G
2	32310387	C	T
2	32311803	T	C
2	32312053	A	T
2	32312661	A	G
2	32313452	T	A
2	32314091	T	G
2	32315676	A	G
2	32316647	G	T
2	32316651	C	T
2	32316815	A	T
2	32316970	T	C
2	32317291	T	C
2	32318708	G	A
2	32322541	A	G
2	32322778	G	A
2	32327272	A	G
2	32327315	T	C
2	32327772	C	T
2	32329576	T	A
2	32329658	T	C
2	32329771	T	A
2	32332307	C	G
2	32333967	C	T
2	32334019	C	G
2	32334379	G	A
2	32336200	A	C
2	32337234	C	T
2	32340120	C	T
2	32367797	G	A
2	32376310	T	G
2	32376477	G	A
2	32377881	G	A
2	32379774	C	A
2	32380246	G	T
2	32381699	C	T
2	32382131	G	T
2	32383309	C	T
2	32391431	G	A
2	32391631	A	G
2	32392083	C	T
2	32392322	G	A
2	32394073	G	A
2	32395936	G	A
2	32396764	G	A
2	32397063	G	A
2	32398119	G	A
2	32398982	A	G
2	32399690	C	G
2	32399936	T	C
2	32400471	A	G
2	32400688	G	A
2	32403003	G	A
2	32403207	A	G
2	32406888	C	T
2	32407700	G	A
2	32407935	C	T
2	32408394	G	A
2	32408693	G	A
2	32410388	C	T
2	32416738	A	C
2	32421003	T	C
2	32421194	G	A
2	32421980	C	G
2	32422103	G	A
2	32422367	G	A
2	32422913	A	G
2	32422990	T	C
2	32423064	G	A
2	32423255	A	C
2	32423785	A	G
2	32426328	C	A
2	32427259	G	T
2	32427919	G	A
2	32428177	T	C
2	32428647	G	A
2	32428730	C	T
2	32429283	A	G
2	32430699	T	G
2	32430769	A	G
2	32432282	C	G
2	32434649	A	G
2	32435038	C	T
2	32435056	G	A
2	32435065	C	T
2	32435231	T	C
2	32435670	A	G
2	32435905	T	C
2	32435948	A	G
2	32437151	G	A
2	32437391	G	A
2	32437461	G	A
2	32437525	G	A
2	32438153	C	A
2	32438341	C	G
2	32439327	C	A
2	32439462	C	T
2	32439885	G	C
2	32439912	T	C
2	32440102	T	A
2	32440194	G	T
2	32440204	G	A
2	32440207	C	T
2	32440223	C	T
2	32440265	T	C
2	32440464	C	G
2	32440488	C	G
2	32440567	C	T
2	32440758	T	C
2	32440977	G	A
2	32440983	C	A
2	32441558	C	T
2	32441741	C	T
2	32441776	A	G
2	32441815	T	C
2	32441828	G	A
2	32449103	C	T
2	32452882	G	T
2	32463637	A	G
2	32466477	G	A
2	32466524	C	T
2	32468013	A	G
2	32472027	C	T
2	32478982	G	T
2	32483227	G	A
2	32484964	A	G
2	32488670	G	A
2	32489793	A	C
2	32492089	T	A
2	32494978	G	A
2	32495221	G	A
2	32500272	T	C
2	32508056	C	A
2	32512789	T	C
2	32513103	C	T
2	32513720	C	A
2	32513729	C	T
2	32529733	G	A
2	32532458	A	G
2	32533178	G	C
2	32533791	A	C
2	32535362	G	A
2	32555972	A	G
2	32559939	T	C
2	32561061	T	A
2	32562831	C	T
2	32565236	A	G
2	32565803	T	G
2	32565825	C	T
2	32566168	G	A
2	32570332	A	G
2	32570823	C	T
2	32571331	T	G
2	32571851	T	A
2	32574495	T	A
2	32574576	A	T
2	32577366	T	C
2	32577442	C	A
2	32577545	C	A
2	32577548	A	T
2	32579778	G	A
2	32581144	G	A
2	32587058	G	A
2	32588223	T	C
2	32588930	A	G
2	32589117	C	T
2	32595129	G	A
2	32599019	G	A
2	32599218	C	T
2	32616872	C	A
2	32619457	G	A
2	32619904	A	T
2	32620848	T	C
2	32621038	G	A
2	32622112	A	G
2	32625533	A	G
2	32626482	A	T
2	32626511	G	C
2	32626547	T	C
2	32627057	C	T
2	32630749	C	T
2	32632218	T	C
2	32632380	C	T
2	32634666	T	C
2	32634900	G	A
2	32636163	C	T
2	32642869	A	C
2	32644749	G	A
2	32662439	C	T
2	32664336	G	A
2	32664561	G	A
2	32667511	A	T
2	32680477	C	A
2	32691141	C	T
2	32702274	A	G
2	32705047	T	C
2	32705662	C	A
2	32706063	A	T
2	32706987	G	A
2	32707076	G	A
2	32707914	A	G
2	32707973	A	C
2	32709073	C	T
2	32709448	G	A
2	32709924	G	A
2	32710222	C	T
2	32710969	G	A
2	32711129	T	C
2	32711823	T	G
2	32716176	C	T
2	32725041	C	T
2	32726699	A	G
2	32727149	C	T
2	32727202	G	A
2	32727275	T	G
2	32730051	C	G
2	32730237	G	A
2	32731450	A	C
2	32732864	C	T
2	32736145	A	G
2	32738052	G	A
2	32740062	C	T
2	32745552	G	A
2	32745614	C	T
2	32746121	C	A
2	32747086	C	T
2	32748002	C	T
2	32762770	C	T
2	32766051	T	C
2	32766325	T	C
2	32766365	A	G
2	32766803	C	T
2	32766901	G	T
2	32767714	G	A
2	32767959	T	G
2	32768003	C	T
2	32768275	G	C
2	32769350	A	T
2	32769501	A	G
2	32770459	G	T
2	32771303	T	C
2	32771625	G	T
2	32771849	T	C
2	32772953	C	T
2	32773099	C	T
2	32774268	C	T
2	32777368	G	C
2	32777809	T	C
2	32784892	C	T
2	32787890	C	T
2	32789918	C	T
2	32789933	T	C
2	32796123	C	G
2	32800004	C	A
2	32800229	G	A
2	32800519	C	T
2	32812641	G	T
2	32822339	G	A
2	32822434	C	G
2	32822578	A	G
2	32822614	T	A
2	32822651	G	C
2	32822879	T	C
2	32822965	T	G
2	32822993	C	T
2	32823067	C	T
2	32823162	A	G
2	32823184	A	G
2	32823210	A	G
2	32823336	A	C
2	32823387	T	G
2	32823528	G	C
2	32823530	A	G
2	32823798	T	C
2	32823875	A	T
2	32823955	G	T
2	32824055	A	G
2	32824260	C	T
2	32824766	A	G
2	32824821	A	G
2	32824855	A	G
2	32825106	A	G
2	32825633	C	A
2	32825816	T	C
2	32827252	T	C
2	32835732	T	C
2	32836774	T	C
2	32839051	G	A
2	32839365	A	C
2	32839445	G	T
2	32840284	G	A
2	32840807	A	G
2	32845354	G	A
2	32845444	A	T
2	32845958	T	C
2	32846450	T	G
2	32847084	G	A
2	32847417	T	A
2	32847787	T	G
2	32853499	G	T
2	32856929	C	A
2	32858941	C	T
2	32860448	C	T
2	32868220	C	G
2	32868402	T	C
2	32868420	C	A
2	32870980	C	A
2	32871096	C	T
2	32871536	C	T
2	32871622	C	T
2	32871822	C	T
2	32871983	G	A
2	32872436	T	G
2	32872479	G	A
2	32872512	C	T
2	32872543	C	G
2	32872751	G	A
2	32873246	A	C
2	32873527	T	C
2	32873725	G	A
2	32874291	T	A
2	32874303	C	T
2	32874323	C	T
2	32874352	T	C
2	32874499	G	C
2	32874509	T	C
2	32874522	G	A
2	32874608	G	A
2	32874739	A	G
2	32874801	A	G
2	32874861	A	G
2	32874898	C	T
2	32874932	C	T
2	32875631	G	A
2	32875815	T	C
2	32886191	T	A
2	32887528	C	T
2	32892741	G	A
2	32893507	G	A
2	32894678	C	T
2	32896345	T	C
2	32898602	A	T
2	32955704	C	T
2	32973275	A	G
2	32974459	C	T
2	32977285	C	A
2	32979641	C	T
2	32979878	C	T
2	32986787	G	C
2	32986814	C	T
2	32987009	T	C
2	32987263	T	A
2	32992222	C	G
2	32992251	T	G
2	32992377	T	C
2	32995043	C	G
2	32999416	C	T
2	33002274	C	T
2	33004426	C	T
2	33005506	A	G
2	33011403	T	G
2	33016329	G	A
2	33016997	T	G
2	33018811	G	A
2	33022429	A	G
2	33022910	G	A
2	33023477	C	T
2	33024413	G	C
2	33024775	A	G
2	33025458	A	G
2	33029324	G	A
2	33030155	A	G
2	33030441	G	A
2	33030892	G	T
2	33031141	C	T
2	33031151	G	A
2	33035494	T	C
2	33036006	A	G
2	33036465	G	A
2	33036595	A	G
2	33037523	C	A
2	33040408	G	A
2	33040475	G	A
2	33041247	A	T
2	33042132	C	T
2	33042979	G	A
2	33043395	C	A
2	33043601	C	T
2	33043789	T	C
2	33043878	C	T
2	33043881	C	A
2	33044029	T	C
2	33044507	T	C
2	33044518	A	C
2	33044734	G	T
2	33044964	C	T
2	33045370	T	C
2	33045433	C	T
2	33045588	A	G
2	33045940	A	G
2	33046197	G	A
2	33046212	C	T
2	33046621	C	G
2	33046740	G	T
2	33047488	T	C
2	33048482	T	C
2	33048725	C	G
2	33057643	T	C
2	33057914	C	G
2	33058050	A	T
[truncated: 13,627 more rows]
