# Supplementary material for: Genetic basis of transcriptome differences between the founder strains of the rat HXB/BXH recombinant inbred panel
Source: Genome Biol. 2012 Apr 27;13(4):r31. doi: 10.1186/gb-2012-13-4-r31 (PMC3446305; doi:10.1186/gb-2012-13-4-r31)
Supplement: Additional file 4 — Validation of SNVs. A table containing the details on the validated SNVs. [file gb-2012-13-4-r31-S4.XLS]

## Sheet: Sheet1
chromosome	position	reference allele	alternatve allele	strain_with_SNV	forward_primer	reverse_primer
1	181559786	G	A	BN-Lx	AAGAGTCTTGGGCAGTGAC	CTGTGCTTCTCTTCCAAGC
1	182393679	A	G	BN-Lx	AGAAATATCAAGCCCTGTTG	CTAAAGCCTGCTGTCTCCAC
2	32428730	C	T	BN-Lx	GGGTCTGATGGGACTTGTAG	AATTAAACACTGCCCTACCC
2	35493266	T	G	BN-Lx	GCAGAGGGAGCTTAGAGATG	AGAACTCGATGGGCTCTTAC
2	37516196	G	A	BN-Lx	TGAATACGCCAGTTGACAAG	TTTGGCACATTTCTCTCCTC
3	44514755	T	C	BN-Lx	ACCCTGGAATACAATGGTTG	TGAGCTAACTTTCAGCTTCG
8	61220758	G	A	BN-Lx	GCATGCATTACTGATTGCTC	TCCTCTTAAGTGGGTTGTTTG
8	62139207	G	A	BN-Lx	ACAGTGAACTCCAGGGTCTC	TGTGCTGTGACACCCATC
8	62452326	T	A	BN-Lx	GTTCGGTCCTCCACTCAG	AAGGCTGCCATGTTTGAC
8	63458945	C	T	BN-Lx	TTCCTGAGTTGATTTGTTCC	GGGAGTGGAATGAACCTTTC
8	66727439	G	T	BN-Lx	CTGCCCTGTGTGAGTTCC	CGGCCAATCTGATGAAG
1	117679283	T	A	SHR	CCTTCTAGCTGGACCAGACC	AGTTGTTCATGTTGCCTGAC
1	127974335	T	G	SHR	TATTAGCAGGTTTGGCTTTG	TGGGCTGCCTTACAATTTAG
1	188982382	C	T	SHR	CGAAGTTGATCTAGGCACAG	CTGTCATTTCCAGTGAGAGTG
1	225586639	T	C	SHR	GATTCATCCCGTATCTGAGG	ATAATGCCACGGTGTATGG
2	77167739	A	G	SHR	GACTTGTGAGATGAAATGAACC	TGCATGATGTAGACAAACTCC
2	97643079	A	G	SHR	TAAGGGAATGGGACTTTGG	CTGGCAAAGAAGAGCAAATC
2	103285915	A	G	SHR	TGTGTGATGGTTTGCATAGG	GCAGTGTACAGGCAGACAAG
2	122993382	T	C	SHR	TTAGTCCATGACCATTGTGG	TTGGAAGAGGTGTGTCTCTG
2	174379620	G	A	SHR	AATGTGGGCAGAACCATC	AAAGGAAGGGATCATATTGG
2	180700474	A	G	SHR	CCCTCTTCTGGTGTGTCTG	GACTTGGCTCCTCTCTTGG
2	189826182	C	G	SHR	GAGAAGTGGGAGCTGGAAG	ATCATTTGAACCGAAGATCC
2	221704424	A	C	SHR	CACACACACAAAGAAAGAGAGAG	CTTTGGATCCCACCCTTAG
2	250498672	T	C	SHR	CTGTGCAATCAGTCCAACTC	GCCTCCAAAGTCAGTTCAG
3	30023962	T	A	SHR	CGTCAGTGCTGTTGACTTTC	AGTGTATAGGAAACCATGAAGG
3	65636960	G	T	SHR	ATCATCAAGAAGTCCAGACG	CAGTATGAATGTTGGCCTTG
3	66242416	C	A	SHR	GGCTCTACCAATGTAATCTCAAC	TGTCTCTCGGTCTCTTTCTC
3	125243105	G	A	SHR	TCCACATGGTACCTATTAGCC	CCCTTCACTCCTAATCCTATTG
4	3540557	C	A	SHR	CAACACCGATGTGTGTGC	CAACACACATATACATACCACACC
4	21885773	A	G	SHR	GCAAAGCGCACACTGATAC	GCTCTTTCAAGGGTCAGAAC
4	22885058	A	G	SHR	TGAGGGCGTAAATGTTAATG	TTGGAAGTCATCCTCAGTTG
4	87060351	T	C	SHR	CAACATCATAGACGCTAGGC	AGGAGATGAAGACCTTAGCC
4	126577710	T	C	SHR	CAACAGACATGTGTGCCTTC	CTTAGGCCTGGCCAGTTAC
5	2129012	G	C	SHR	TTTCCTGGATGTTTCATTCC	CTGTTCTCAGACCCTGCTG
5	17644159	T	C	SHR	TCTTGTGGACACTGATGAGC	GCAGTGCTGGGTGGTAAG
5	19614531	G	A	SHR	CTATCCTGTTGGGAGTCTGC	TTGAGGCATAAGTGTGATGG
5	35878481	G	A	SHR	CACAAGAGCAACCGAATATAAG	GGCACCAGACCTGATTATAG
5	55825812	A	C	SHR	ATTCCCTAAGGCAGAAATTG	AGTGTCAACCAGATTTGTCTC
5	95687350	A	G	SHR	GATGTTGGATGGGAAATAGG	TGTCAGTCTACACAGCCAGAG
5	143092347	G	A	SHR	ACATGGTCCCTAGGCAGTC	GCTCCTCCAAGAGCTACTTAAC
5	157982779	C	G	SHR	TGGGTGAGATTCTTCAAAGTAG	TCTCGCACAGACTGAACAAC
6	12644954	A	G	SHR	CTAAGAAACGAACCCTGGTC	TAACATAAGCGCAGAAGCAC
6	92322480	G	T	SHR	TGAGCTGTACGTGAGTCCAC	GGCACACAAACAGACATAGC
7	21896602	C	T	SHR	TCAGAAAGATAACGGCCATC	AACCGGACTCTCAGTAATCG
7	38294423	G	A	SHR	CCTGATATCCCTCAAGAAGC	GCTCACGTAACCACAGAGTG
7	52138462	G	A	SHR	AAGCAATGAACCAGATGAGG	TTTCTAAGTGCTAGGGATGATG
7	107690141	G	A	SHR	AGCAACATTCTGCTTGCTG	CCATCCACTTCTCCAAATTC
8	68359825	T	G	SHR	ACCAGTCCCATGCAAATTAC	TTGCTAATGGTTGTAAGTCACC
8	97844802	C	T	SHR	GCAGAGATCTGCTCCAAAG	GGTGATCTTCCCAAGATGG
8	122415933	C	T	SHR	GGTTAAATTGGCAGAGATGG	AGGCTCTAATGCCAGTGAAG
9	8600269	A	G	SHR	GACCCTGTGTAGCTTGAACC	TCAGAGAGTGAGAGGCTTGG
9	53146795	A	G	SHR	CTGTGTGTGTCCCTTGGTAG	GAGAGCCCACAATAACCAAC
9	61367060	G	A	SHR	CCTCCTCCCTTAGGCTACC	CCTCCAGGTATCTTCTGCTC
9	105991601	G	A	SHR	CTTATCTCTCAAAGCAAAGCAG	AGCACCTTGGAATGTAAAGC
9	110344615	A	G	SHR	TTTACTGGCCTCTATGCATTC	CTTGTTCCCATGTGTTTGTG
10	20838548	C	A	SHR	TGGACAGTAATGGAGTGTGG	GTTGCATGAAGGAAACACC
10	48295920	G	A	SHR	TTCCAGAATACCTGGGTTTG	TTCCTTCTTCCAGAATAGCC
10	58685196	T	C	SHR	TCTAAGTCCTGATGCTGTTCC	GGAAGGGACCACTCTCTTG
11	30653889	C	T	SHR	AACCACAACCCTTCACTGAG	GATGCGTGGTCTCTGATCTC
11	32021853	T	A	SHR	TACTCTGCAAGTGGGAAGG	CCCACTAGAGAGAAAGGCATAC
14	73695188	G	A	SHR	GGGCCAAATTTAGACTAAGAAC	AAAGGGAGTGCAAGTGTCC
15	11643633	T	C	SHR	TGGGCAGAACTAATCAGTGG	CCAGCTTCGAATATACTTTCTG
15	61368701	A	G	SHR	CATAAACAGGGAATAGGAAAGG	CTCCCTTTGTCTTCCACAAG
15	83706244	T	C	SHR	CTCTGTCAAACATCGAGTGG	AGGGAGAGGGAGAGAATATG
17	42770154	G	A	SHR	CAAGTGAGGTGATTCAGACC	ATCCCTCCTCTTCCCATTC
17	68924616	C	T	SHR	GCATTCTGAGAAGCTTATAGCC	TGTGTTTCTGCTTCAGTGTG
17	88291226	G	T	SHR	TTTGTGTGGTGTGTAATTATGG	TCCAAACAGCAACTCAAATG
18	80118634	G	A	SHR	GTAATGGTGGGAGGGAAAG	ATAAGGATATGCCAATGCAC
19	33684436	G	C	SHR	GTGTACCTGGGAAACAATCC	TGGAAACAAACAAGACATGC
X	27134304	G	A	SHR	ATCTTTGTTCCCTCCATGC	TAATCCAGCGGTCAACTAGG
