# Supplementary material for: Genetic basis of transcriptome differences between the founder strains of the rat HXB/BXH recombinant inbred panel
Source: Genome Biol. 2012 Apr 27;13(4):r31. doi: 10.1186/gb-2012-13-4-r31 (PMC3446305; doi:10.1186/gb-2012-13-4-r31)
Supplement: Additional file 6 — Indels in SHR. List of all indels found in the SHR strain. [file gb-2012-13-4-r31-S6.GZ › Additional_file6.txt]

1	112761	A	+2TG
1	188725	A	-2AC
1	247209	A	-1T
1	257171	A	-4ATAT
1	274371	T	-1G
1	292836	G	+2AT
1	332458	T	-4CTTA
1	427815	A	-1C
1	546176	A	-1G
1	557195	C	+1A
1	638921	G	-1T
1	648138	T	-2TA
1	658001	G	+1A
1	707707	G	-1A
1	712443	A	-1C
1	712929	T	+1C
1	713488	T	-1C
1	719054	A	+1T
1	721422	T	-1A
1	729057	A	+1T
1	766446	G	+1T
1	803407	A	-6AACCCT
1	845766	C	-1A
1	859690	T	-2TC
1	860874	G	+1C
1	876744	T	-3TTC
1	885980	A	+2TG
1	1028114	T	+1A
1	1046521	T	+1A
1	1209641	T	-1C
1	1210798	G	-4ACCA
1	1212321	G	+1T
1	1213046	G	+1C
1	1214092	C	+1T
1	1216519	C	-1G
1	1225851	A	+1T
1	1227910	C	+1A
1	1290285	C	-2AT
1	1324095	A	-1C
1	1328210	A	+1C
1	1757025	C	+1T
1	1777312	A	-1C
1	1778026	A	-2CT
1	1787090	T	+1G
1	1796104	A	-1G
1	1796129	A	-1T
1	1796560	C	-1T
1	1805113	A	+1T
1	1806602	C	+1A
1	1930444	T	+1A
1	1938471	G	-1T
1	1944692	G	+2TA
1	1944693	C	-1T
1	1963764	T	+1G
1	1987910	C	-1A
1	2007496	T	+1C
1	2007847	C	-1A
1	2008654	A	+1G
1	2011513	A	+1G
1	2015609	T	-1G
1	2019994	A	+1C
1	2021353	A	-1G
1	2022146	G	+1T
1	2022326	A	-1G
1	2025478	T	-1A
1	2026919	T	+1G
1	2028442	C	-1A
1	2061639	C	-1T
1	2149873	C	-1A
1	2188597	G	-2TA
1	2190946	C	+4GAGG
1	2200176	G	+3TTC
1	2201742	A	+1C
1	2201934	A	+1T
1	2202285	A	+2CT
1	2204505	C	-4TATA
1	2207142	T	-1A
1	2209904	G	-2CT
1	2212636	T	+1A
1	2219194	A	-1C
1	2221626	C	+1A
1	2225280	C	-1T
1	2225342	C	-3TTT
1	2226870	T	-1C
1	2228710	T	+1G
1	2258004	A	+1C
1	2262245	T	+1G
1	2272231	A	-2GG
1	2294150	G	-1A
1	2383974	G	-1C
1	2385254	A	-2CC
1	2398966	C	+3TTG
1	2406649	T	-1A
1	2408383	T	+1A
1	2425763	T	-2TC
1	2450592	T	+1A
1	2486997	C	+1A
1	2491120	T	-3ATC
1	2501325	A	+5GGGTC
1	2508644	G	-1A
1	2512857	C	-1T
1	2516918	C	-1G
1	2519797	G	+2TT
1	2527776	A	-1T
1	2528733	A	+6GTTGTT
1	2541912	G	+1T
1	2543331	C	+1A
1	2546548	A	-1T
1	2553127	T	-2GG
1	2561422	T	+2TG
1	2562293	T	-1G
1	2562595	T	-1G
1	2562735	A	+4AAAC
1	2564268	T	-1A
1	2565801	A	+4AAAC
1	2572106	G	+1C
1	2572331	C	-2TG
1	2572383	C	-3TGA
1	2585072	C	+1T
1	2589778	T	+2TG
1	2596454	A	-1C
1	2600245	G	+1C
1	2606870	G	-1A
1	2610523	A	-2CC
1	2612173	A	+1T
1	2617067	T	-1C
1	2627160	A	-2AT
1	2628819	C	+1A
1	2630715	C	+1T
1	2639186	T	+2AA
1	2643669	T	-1G
1	2653648	G	-1T
1	2659801	T	+1A
1	2660978	T	+1A
1	2672035	A	-1T
1	2673919	T	-1G
1	2675443	G	-1A
1	2682630	A	-1T
1	2685387	A	+1G
1	2690710	G	+6TTTCAC
1	2691660	T	+1A
1	2696903	C	-1T
1	2700240	C	+4CCCT
1	2700896	G	+2AA
1	2700898	C	+1T
1	2705659	T	-2AA
1	2726326	G	-1A
1	2729187	C	-1A
1	2733704	C	+4CAAT
1	2733846	C	+1T
1	2738318	C	+1T
1	2742138	G	-1T
1	2745086	C	+1T
1	2746520	G	-3GGC
1	2747207	T	-1A
1	2748543	C	-2TT
1	2750921	C	+1G
1	2751428	G	-1C
1	2752356	T	+1G
1	2755298	A	+1G
1	2755773	T	-2TC
1	2756227	C	+1T
1	2756301	C	-3TCT
1	2756901	G	-1A
1	2757447	A	+2GG
1	2759020	T	-1A
1	2759396	G	+2AA
1	2759759	G	-1A
1	2763853	C	+4ATTT
1	2764715	C	-2TT
1	2765768	T	+1A
1	2770455	G	+1T
1	2770787	T	-1G
1	2772095	A	+2CC
1	2776435	T	+1A
1	2788985	G	-1T
1	2790794	G	+1A
1	2791669	A	-2GG
1	2793471	A	-1T
1	2793823	C	+1T
1	2793948	A	-3TAT
1	2794325	C	-4AGAA
1	2803355	C	+1A
1	2804488	C	-1T
1	2806169	A	+4TTGT
1	2811443	G	-1A
1	2817499	G	-1A
1	2832136	C	-2TT
1	2838024	G	-4TATA
1	2855374	C	+2TT
1	2860636	A	+1G
1	2864082	A	+2GT
1	2864084	A	-1T
1	2865561	T	+2AA
1	2865640	A	+2AG
1	2870919	T	+4TCTC
1	2874241	G	-1C
1	2875297	T	-1A
1	2876644	G	+4CTCC
1	2876846	G	+1T
1	2877056	A	-1G
1	2878145	G	-1A
1	2879083	T	-1G
1	2881254	T	+1A
1	2892573	T	-1A
1	2893940	A	+4AAAC
1	2897645	G	+4AAAT
1	2900213	A	-4AAAT
1	2900431	A	-2AC
1	2900435	T	+1G
1	2900786	A	+5GAGGG
1	2900969	G	+4AGAC
1	2901103	T	-1A
1	2901448	T	-6GGTGTG
1	2901578	G	+1T
1	2902426	C	-2TT
1	2903312	C	+1G
1	2903673	G	+1T
1	2903970	A	-3AAT
1	2910068	C	+1A
1	2910792	T	-1C
1	2910817	A	-1T
1	2911520	T	-2AA
1	2911639	T	+1G
1	2912200	T	+1A
1	2912523	A	-1C
1	2912753	T	-1A
1	2914885	G	-4GTAT
1	2917582	C	-2AA
1	2918554	G	+1A
1	2919264	T	-1G
1	2920185	C	+3TCT
1	2922105	T	+1G
1	2926559	T	-1C
1	2929692	G	+1T
1	2937080	G	-5GTTTT
1	2939015	T	-1C
1	2943599	T	-1C
1	2944574	T	-2AA
1	2945793	A	-2TT
1	2950105	C	-3ACT
1	2951865	G	+2TT
1	2952133	C	-2AA
1	2952419	G	+1T
1	2954704	C	+1T
1	2956369	A	-1C
1	2957661	C	-1T
1	2963514	T	+1G
1	2964432	C	+2TT
1	2966773	C	+2AA
1	2970055	A	-2GT
1	2976872	A	+2AT
1	2977506	T	+2AC
1	2979140	A	-3TTG
1	2985517	T	-1G
1	2986672	T	-1A
1	2987420	C	+2TA
1	2990600	C	+1T
1	2994234	G	-1T
1	2997350	A	-1G
1	3000657	T	-2GG
1	3003811	A	+1G
1	3015110	G	+4TCTC
1	3015159	C	-3GAA
1	3015550	T	+3TTC
1	3023936	G	-4AGAA
1	3027327	T	-1G
1	3028549	T	+1G
1	3028608	C	-1A
1	3031353	C	+2GG
1	3034925	T	+2GG
1	3055061	G	-1T
1	3059073	A	-3AAG
1	3060412	A	+3CGC
1	3069204	A	+1G
1	3073371	C	-6AGAGAG
1	3077670	C	+1G
1	3089219	T	+4AGAA
1	3093496	G	+1A
1	3103418	C	+2CA
1	3103460	T	-3GGA
1	3105900	T	+1G
1	3106264	A	+1T
1	3107306	A	-1G
1	3108414	A	-4TAAG
1	3108767	T	-4AAAA
1	3111220	G	-1A
1	3111589	A	-3ATC
1	3116470	C	-4ATGT
1	3117355	T	-1C
1	3121677	C	+1T
1	3122193	T	-1G
1	3123174	A	-1G
1	3124916	G	-2TT
1	3126483	C	-4CCAA
1	3127672	A	-3AAG
1	3128435	T	-3GTG
1	3133702	T	+3CTC
1	3135194	T	-5CCACA
1	3140694	G	-3AAA
1	3141394	G	+5ACCTA
1	3145512	A	+2AT
1	3146415	C	+1T
1	3147023	T	-1G
1	3147146	G	+1A
1	3153700	T	-1G
1	3154865	T	-1C
1	3162742	A	+1T
1	3165219	T	+1C
1	3168441	T	+1C
1	3171818	T	+1A
1	3175015	A	+1T
1	3176428	C	-1A
1	3177147	C	+1A
1	3177437	T	+1A
1	3180258	C	+1G
1	3184803	A	-3GTG
1	3187251	G	-4AACA
1	3194463	G	+3ACT
1	3198446	A	-1C
1	3201679	T	-2TC
1	3222913	C	+22GGAACGAATTTACCATCGCCCA
1	3224370	G	-5GTGAT
1	3225892	C	+1A
1	3227969	A	+1T
1	3228757	C	+1T
1	3231324	G	+1A
1	3232842	T	-1A
1	3236304	A	-1G
1	3238295	C	-4CTTA
1	3239292	G	+1A
1	3242589	A	+1T
1	3246486	A	-2AG
1	3248615	T	+1A
1	3258626	T	+1A
1	3261470	G	+2TT
1	3262699	T	+1G
1	3262791	G	-1T
1	3263054	G	-1A
1	3263264	C	+4AGGG
1	3266037	A	+1C
1	3270178	T	-2TC
1	3271365	T	+1A
1	3272424	C	+3TAG
1	3272491	A	+1T
1	3273310	A	-1C
1	3274274	G	-1A
1	3275118	T	+1A
1	3280148	A	-3CCC
1	3288367	C	-2TA
1	3294244	T	+4AAAA
1	3311778	T	+1A
1	3314407	G	-5TTTTT
1	3316044	C	+1A
1	3321643	G	-1A
1	3321884	T	-5ACGCA
1	3329371	A	-2CC
1	3329374	A	-1C
1	3329415	G	+1A
1	3337112	T	+2GC
1	3343703	T	+1G
1	3343889	T	-3CGG
1	3354762	T	-2AA
1	3356361	T	-1A
1	3356567	A	-1T
1	3362840	G	-3CTC
1	3389584	G	-1A
1	3394351	C	-1T
1	3408237	C	-2AT
1	3410308	T	+1A
1	3410410	C	-1A
1	3416105	G	+3AAA
1	3416435	G	+1T
1	3416572	A	+1T
1	3417818	T	-2CA
1	3417946	A	-4CACT
1	3418365	G	-1A
1	3422551	A	+1T
1	3423495	G	-1A
1	3423764	A	+1C
1	3424657	T	+2CA
1	3425000	C	-1A
1	3426544	G	-3AAT
1	3427632	G	+2TT
1	3431305	G	+1A
1	3431508	T	+1G
1	3441024	A	+1T
1	3444988	G	-1T
1	3445003	T	+4TTTG
1	3445484	C	+1A
1	3451304	G	+2TT
1	3452381	A	+1G
1	3456877	A	-1C
1	3462754	T	+1C
1	3463899	G	+1T
1	3464333	G	-1T
1	3470248	G	-1A
1	3471630	C	+1T
1	3479061	A	-1T
1	3483474	T	+2AA
1	3485881	A	+1C
1	3493616	T	-5TTTTG
1	3494270	T	-3GGG
1	3503803	T	-1C
1	3504459	A	-2AT
1	3505217	A	+4GGAG
1	3516330	C	+1G
1	3516773	A	-1C
1	3517838	T	+1A
1	3520993	T	+1A
1	3522231	G	-2AC
1	3525080	A	-1T
1	3541629	C	-1T
1	3549445	G	-4TGTC
1	3549840	A	-2TG
1	3553670	A	-2TG
1	3558612	T	-2AC
1	3560047	T	+2AA
1	3561983	T	-1C
1	3563620	G	-1C
1	3564249	C	+1T
1	3578773	G	-1T
1	3584181	G	+4GTGT
1	3589980	G	-1T
1	3590919	T	-1G
1	3591219	C	+7TCTCCAG
1	3591310	T	-1C
1	3591391	A	-1T
1	3592695	T	-1A
1	3594991	T	-4ACGC
1	3595211	A	+1T
1	3597177	C	+2AT
1	3597458	A	-1C
1	3598046	C	+2CT
1	3604729	G	-1A
1	3606987	C	-1T
1	3608189	T	-4ACAC
1	3608255	A	-2AC
1	3609085	A	-1T
1	3609604	T	-1G
1	3611709	T	+2TC
1	3613369	C	+1T
1	3614830	A	+1T
1	3629630	G	+1T
1	3632812	T	-1A
1	3635778	C	-1G
1	3637063	G	-1C
1	3638334	A	+1G
1	3642261	T	-1A
1	3648903	T	+3TGG
1	3650424	T	+2TA
1	3652336	T	+1G
1	3653379	C	+1T
1	3682105	T	-2AA
1	3685472	T	+2CC
1	3687107	C	-4TATT
1	3687781	A	+1T
1	3688686	T	-1G
1	3700394	T	+1A
1	3703544	C	-1G
1	3709840	T	-1A
1	3714265	T	+2AC
1	3715769	G	-1A
1	3719950	A	-1G
1	3720547	C	-1G
1	3720837	C	+1A
1	3720845	A	+1T
1	3723285	G	-1A
1	3723903	G	+1A
1	3724258	A	-2AC
1	3731796	G	-2GC
1	3737059	C	-4CAAA
1	3742107	T	-2TG
1	3747406	A	+1T
1	3748585	G	+1A
1	3751376	A	+2TT
1	3761654	G	-3GGA
1	3770913	A	+2AT
1	3775548	A	+2AG
1	3776370	G	+2TT
1	3782152	A	-1G
1	3787469	C	+3TTT
1	3792165	G	+1C
1	3793704	T	+5ACCTG
1	3795804	A	+1C
1	3798133	T	-3TAA
1	3800129	C	-1T
1	3804449	A	+6TACCCT
1	3806784	A	+3CTT
1	3808265	T	-5TGGCC
1	3816854	T	-1A
1	3833369	C	-4ATAT
1	3833544	C	-1A
1	3834543	T	+3CTA
1	3835021	C	+4AATA
1	3836627	G	-1T
1	3836963	A	+4TCCT
1	3844834	A	+1G
1	3845929	A	-2TG
1	3847249	T	+1A
1	3847749	A	-2AC
1	3850856	C	-3TCT
1	3851625	G	+2GT
1	3854553	A	-1T
1	3854770	A	-1T
1	3854956	C	+1A
1	3855012	A	+2AG
1	3856004	T	-4AAAA
1	3856648	A	-1T
1	3856708	C	-1T
1	3857411	T	-1A
1	3866369	C	-2AG
1	3880878	G	-1T
1	3884671	T	+1G
1	3885263	T	+1G
1	3886523	C	+1T
1	3888538	A	-3ATG
1	3889771	C	-1A
1	3890315	G	-3AAA
1	3906419	G	+1T
1	3909370	G	+1A
1	3911498	G	+1T
1	3912662	A	-1T
1	3913472	A	-2TG
1	3914428	A	-1G
1	3914598	A	-1G
1	3922487	G	+1A
1	3934580	G	+1A
1	3935799	G	-2AA
1	3950426	G	-1A
1	3960437	C	+1T
1	3961918	C	-1A
1	3962934	C	-1T
1	3964476	A	+1T
1	3968593	T	+1C
1	3969410	C	-2TT
1	3971578	G	+1T
1	3971840	A	+3CTT
1	3972035	G	-4AAGT
1	3972385	A	+1G
1	3974716	C	-5AAACA
1	3981115	C	-1A
1	3985108	G	-3TGA
1	3991306	C	+3AAA
1	3995259	T	+1C
1	3995680	C	+1A
1	3996677	T	-1C
1	3998100	C	+4TTTA
1	3998997	T	-1A
1	3999175	A	+2TT
1	4001805	T	+1A
1	4002876	G	-2AT
1	4003602	C	+5TCATT
1	4004050	T	-1C
1	4004100	C	-1A
1	4006813	G	+1T
1	4006868	G	+2GT
1	4011248	A	-1T
1	4011485	G	-1A
1	4012567	G	-1A
1	4014875	C	-4ATTT
1	4034833	G	+1A
1	4040113	T	+2AA
1	4049306	T	-1A
1	4049655	T	+1G
1	4049850	G	-1T
1	4051486	C	-1A
1	4056023	T	+2TA
1	4059013	T	-1A
1	4059576	T	-2TC
1	4060426	A	+1T
1	4061388	T	+1A
1	4063390	C	+1T
1	4063695	G	+1A
1	4064452	T	-1C
1	4065606	T	+1G
1	4066512	A	-2TG
1	4077670	T	+3GGA
1	4081045	A	-1G
1	4083566	A	-1T
1	4085536	C	-1G
1	4090549	T	+2AC
1	4097450	T	-4CATA
1	4135995	G	-1A
1	4141008	T	+1C
1	4145615	A	-1T
1	4178697	A	-2TG
1	4222778	C	-1A
1	4226626	C	-4GACT
1	4226650	A	+2AG
1	4227048	T	+1A
1	4227165	G	-2AC
1	4227236	T	-2AA
1	4234272	T	+1A
1	4234417	A	+4AGAG
1	4238622	C	-2AG
1	4242839	C	+3AGA
1	4245029	C	+3TCA
1	4249064	C	-2TG
1	4250720	C	-1T
1	4251859	G	+3AAA
1	4253985	T	-1C
1	4255767	G	+1T
1	4256835	G	+1T
1	4256893	G	+1A
1	4257840	A	+1T
1	4258091	A	+1G
1	4258275	A	+1T
1	4267295	T	+2CC
1	4267872	G	+2GA
1	4267939	C	+1T
1	4273312	A	+1C
1	4275181	G	+1A
1	4276700	C	-1G
1	4279270	T	-3CCG
1	4280627	G	-1A
1	4281877	G	-3TGA
1	4282102	T	+2CA
1	4291762	T	+2TG
1	4293927	G	+1A
1	4297982	T	-1A
1	4302979	A	-4TAAT
1	4308473	G	-1A
1	4309113	A	-1C
1	4309472	G	-1T
1	4334323	T	-1G
1	4334983	T	+1C
1	4336566	G	-2TA
1	4337508	G	-2GT
1	4338621	A	-3TTT
1	4339199	T	+1G
1	4344666	G	+4CTGC
1	4355782	A	+1T
1	4355836	C	+1A
1	4356087	G	+1T
1	4357897	T	+1A
1	4371704	A	+2TG
1	4380714	C	-1G
1	4394086	C	+1A
1	4395786	T	-1A
1	4397295	A	+1G
1	4408683	A	-2TT
1	4411110	A	-1T
1	4419355	C	+2CA
1	4422791	C	+1A
1	4422832	C	+1T
1	4423571	A	-1T
1	4425256	C	+1A
1	4425926	C	+1T
1	4438784	T	+2AC
1	4456570	G	+1A
1	4461807	T	+1G
1	4465494	G	-2AA
1	4473819	T	+2AA
1	4478298	T	-3GAG
1	4492609	A	-1C
1	4495691	C	-2CA
1	4497132	A	+1T
1	4512135	G	-2AC
1	4517643	G	+1T
1	4519610	T	-1C
1	4526174	G	+3ACC
1	4526333	C	+2AG
1	4526924	T	+1C
1	4526968	T	+1A
1	4527689	C	+3GGG
1	4530166	G	+2TC
1	4533810	T	+1A
1	4533850	G	-3AAA
1	4535353	A	-1C
1	4536360	G	+1A
1	4536603	A	+1T
1	4537005	T	-1C
1	4537363	C	+1T
1	4537812	T	-1A
1	4539231	T	-3TAG
1	4544185	G	+4TATT
1	4544268	A	-2GT
1	4560799	G	+1A
1	4561780	T	+4CTTA
1	4562412	T	-1A
1	4563807	T	+1A
1	4565105	C	-1G
1	4566551	A	-1G
1	4567308	T	-4GGGG
1	4569206	A	+1C
1	4570222	T	-1G
1	4571515	A	+1G
1	4571568	C	+1T
1	4574872	A	-3AAT
1	4576486	C	+1T
1	4578463	C	-2AA
1	4581131	T	-1A
1	4582145	T	-1A
1	4585066	G	+1A
1	4587275	T	+1C
1	4587576	G	-2CA
1	4590943	T	-4GAGA
1	4592074	C	+2TT
1	4594684	A	-1T
1	4595881	A	+4GAAT
1	4595976	T	-1C
1	4600388	A	-1T
1	4604123	A	-2TG
1	4606013	C	-2AG
1	4620228	G	+1A
1	4628891	T	+1C
1	4629161	C	-3AGT
1	4629736	A	-1G
1	4633336	C	-3AAA
1	4637363	A	+1T
1	4655959	T	-1A
1	4658611	G	-1A
1	4667112	T	-1G
1	4669219	T	+1A
1	4670735	C	-1T
1	4670995	A	-4GTAT
1	4678101	T	+2TA
1	4685083	G	-1T
1	4686101	T	+1G
1	4695438	G	-1C
1	4696724	A	-1T
1	4701836	C	-4AAAA
1	4706831	C	-3CCT
1	4709336	C	-5AAAGT
1	4710293	C	+1T
1	4710839	A	+1T
1	4711488	C	+1T
1	4711671	T	-1C
1	4713258	A	-2TG
1	4713659	A	-1T
1	4715017	T	+3AAC
1	4716733	C	+7TGTAATG
1	4717777	G	+1A
1	4726725	T	-2AC
1	4727736	A	+3TCT
1	4728715	A	-1T
1	4730692	T	+1G
1	4732399	C	+2TT
1	4732691	A	-1T
1	4735346	T	-1C
1	4735920	C	-1A
1	4737790	C	+1A
1	4740321	T	-1A
1	4741095	G	+1A
1	4748476	C	-1T
1	4760696	T	-2AA
1	4766889	A	-1T
1	4767074	T	-1G
1	4772246	C	+1A
1	4774374	G	-3TTT
1	4783707	T	-5GAGAA
1	4787069	T	+4ACAG
1	4794640	C	-1T
1	4802739	T	-1A
1	4811819	T	-1C
1	4811845	G	+1T
1	4834318	G	-1C
1	4835639	T	-1G
1	4837033	G	-1T
1	4839707	T	+4GCAG
1	4840217	C	+1T
1	4843499	G	-4TTAC
1	4863124	G	-1A
1	4863963	C	-4GTCA
1	4866251	G	+1C
1	4868599	C	+1T
1	4869602	G	-1A
1	4886978	T	-3TCC
1	4898756	G	+1A
1	4901310	T	+4TGTA
1	4910543	C	+1T
1	4912921	T	-1G
1	4917706	A	-1T
1	4917946	T	+1A
1	4926756	A	+1G
1	4927163	A	+3AAC
1	4930610	T	+1A
1	4933699	G	-1T
1	4933858	A	-1T
1	4938018	A	+1C
1	4947353	T	+1A
1	4947783	C	-2TG
1	4949672	A	-1C
1	4953755	G	+6GCCTCA
1	4954123	A	+1T
1	4967085	C	+1A
1	4973096	A	-1T
1	4976288	A	+4CTTC
1	4979873	G	+1A
1	4987046	G	+1A
1	4989894	T	+1A
1	4994366	T	+3GAA
1	4994781	A	-1T
1	4995661	T	+1G
1	4999893	T	-1A
1	5009173	A	-1T
1	5009660	T	-1G
1	5009728	G	+1A
1	5009970	T	+1A
1	5013301	G	-1T
1	5014798	A	-1T
1	5018416	C	+1A
1	5022382	T	-3TAC
1	5023873	C	+2CA
1	5025130	A	-6CGTTTC
1	5035306	A	-1C
1	5041220	C	-1A
1	5052406	C	+1A
1	5053787	A	+4TGAC
1	5055895	T	-1A
1	5058584	C	-5CCCTT
1	5060174	G	-1C
1	5061645	A	-1T
1	5061804	C	-1G
1	5061971	G	-1T
1	5066252	A	-2AG
1	5066606	A	+1T
1	5074095	T	-4TTAA
1	5074327	T	+1A
1	5076123	T	+1G
1	5076891	G	+1T
1	5077510	C	+4TCAG
1	5078281	C	-1A
1	5078538	T	-1C
1	5079193	G	+1A
1	5079294	T	-2TA
1	5081307	T	-1G
1	5096350	T	-1A
1	5101566	G	+2TT
1	5101644	A	+1T
1	5102199	C	+1A
1	5103547	G	+1A
1	5106940	T	+1G
1	5107636	G	-4TAAT
1	5111695	T	+1A
1	5112053	T	-1A
1	5113015	T	-2AC
1	5113099	T	-2AC
1	5142552	T	-1A
1	5143684	C	+1A
1	5143728	A	-7CTTGTAT
1	5146734	C	-1T
1	5148176	T	-1A
1	5150844	A	-1T
1	5155997	C	-1T
1	5158504	A	+1T
1	5162929	G	+1A
1	5166677	C	-2AA
1	5177391	C	+2GA
1	5182006	C	-1A
1	5182154	C	-2AT
1	5185789	T	+1A
1	5188425	C	-2CT
1	5188784	A	+1C
1	5188862	T	-3GGG
1	5189098	G	-2AA
1	5191024	A	+1G
1	5192909	T	+2TA
1	5193228	C	+1T
1	5194906	C	-3TTG
1	5194965	G	+1A
1	5197092	A	-1G
1	5198128	T	-1A
1	5198425	A	+3AGG
1	5198589	T	-1A
1	5199111	G	+3TAA
1	5200363	C	+5CCGTG
1	5201228	A	+3GGG
1	5202841	A	-1T
1	5203009	A	-2AT
1	5203484	T	+1A
1	5204406	G	-1A
1	5204918	C	+1A
1	5209072	A	-1T
1	5219771	T	-4TTGG
1	5220190	T	-1G
1	5226717	C	+1A
1	5226763	C	-1T
1	5248855	T	-2CA
1	5250558	T	+1A
1	5253664	A	+2AT
1	5308100	G	-1T
1	5310653	C	+1T
1	5313067	G	+1A
1	5324906	T	+1A
1	5334268	T	-5GTAGA
1	5335774	A	-3GTG
1	5335781	G	+1T
1	5336531	A	+3CAT
1	5337265	G	+1A
1	5340537	G	+4TATA
1	5341943	T	+4CAAA
1	5344371	A	-2TT
1	5345934	G	+1T
1	5350164	T	+1A
1	5350432	A	+6GTTTAG
1	5352246	G	+1A
1	5353450	C	-1T
1	5355684	T	-1A
1	5363076	A	+1T
1	5363588	G	-5TAAAA
1	5364518	G	+4CACT
1	5371203	C	+3ACA
1	5378796	G	-1A
1	5381260	A	-2CT
1	5408472	T	+1A
1	5419827	T	-4GATG
1	5420710	C	-1T
1	5427047	T	+1A
1	5428555	T	+3ACA
1	5429693	A	-1G
1	5430250	T	+3AGG
1	5433148	T	+1A
1	5448709	A	-1T
1	5450596	C	+1T
1	5451380	T	+2TC
1	5476668	C	-1T
1	5481100	C	-2TT
1	5494387	T	-5AAGAA
1	5500835	A	+1T
1	5518827	T	-1A
1	5528765	G	-1A
1	5529395	A	-4TCTG
1	5575254	A	-1G
1	5575684	A	-1T
1	5575741	C	+3ATA
1	5576040	A	-1T
1	5577981	T	-2AA
1	5579546	C	-2GA
1	5580307	T	-1C
1	5581009	T	+2GG
1	5582341	C	-2AT
1	5583046	T	+1A
1	5584890	T	-2AC
1	5585236	T	-1A
1	5591592	C	-1T
1	5599451	G	+1A
1	5632987	C	+1A
1	5634205	A	-1G
1	5634734	T	-1A
1	5644475	G	-1T
1	5646232	G	+1A
1	5646940	G	-2GT
1	5647434	G	-1A
1	5651429	C	-1A
1	5651432	A	-1T
1	5652256	G	+1A
1	5657149	G	+5CAGCA
1	5658920	T	-1A
1	5667024	T	+3CTA
1	5673682	G	-1A
1	5683742	G	-4ATTT
1	5688404	A	+2AC
1	5690696	G	+1A
1	5691557	C	+2TT
1	5692030	G	+1A
1	5692379	T	+1A
1	5699997	G	-2AA
1	5700757	C	-1T
1	5701903	A	-3CGC
1	5704046	G	+1T
1	5708817	T	+4AATA
1	5717610	A	+1T
1	5724124	C	+3TTT
1	5727790	G	+1T
1	5727814	G	-1T
1	5730545	A	-3AAT
1	5730679	C	-2TT
1	5741591	G	-1C
1	5743215	C	-1A
1	5743489	A	+1G
1	5754896	A	+1T
1	5762594	A	-1T
1	5763876	T	+1A
1	5792854	T	-1G
1	5830203	T	+1C
1	5853862	G	-1A
1	5854699	C	-1A
1	5860826	C	+1T
1	5874904	C	-2TG
1	5878254	A	-1T
1	5881444	C	+2AG
1	5883573	G	+1T
1	5904259	T	+1C
1	5904423	G	-1A
1	5907916	G	+1C
1	5916774	G	-1C
1	5917025	T	-1A
1	5917320	C	-4TGTG
1	5920018	G	-1T
1	5947163	A	-3TCT
1	5953228	G	-2TT
1	5955291	A	+1G
1	5961615	A	+2TT
1	5968085	A	-4TAGT
1	5978371	T	-2CA
1	5980342	T	+2AA
1	5981713	C	-1A
1	5982061	T	-3CTC
1	5985150	C	-3AGA
1	5986563	T	-2AC
1	5991336	C	-3AAG
1	5991398	A	+1T
1	5995221	A	+1T
1	5996496	G	-1A
1	6000766	G	-1T
1	6006994	T	+1A
1	6012312	A	-2AT
1	6012623	A	+1C
1	6033791	T	-1C
1	6035730	A	-1C
1	6039096	T	-2AC
1	6041065	T	+1G
1	6055001	T	+1C
1	6056007	T	+4AAAA
1	6069056	G	+1A
1	6073345	G	+1A
1	6074279	G	+1C
1	6075715	T	-1A
1	6076662	T	-1C
1	6079999	A	+1C
1	6096308	C	+5TAAGT
1	6100386	A	-5GGGTC
1	6101397	C	+1T
1	6109968	A	-1G
1	6111291	A	-1T
1	6112199	G	-1C
1	6112241	T	-1G
1	6112722	A	-2CT
1	6115030	T	+3ATC
1	6115252	C	+1A
1	6115642	C	-1T
1	6117045	C	-2AT
1	6117231	T	-1G
1	6117235	T	-1A
1	6119742	G	+1A
1	6120431	A	+1T
1	6122981	C	-1T
1	6138459	A	-1T
1	6149368	T	-1C
1	6156780	C	-1A
1	6158561	G	+4GACA
1	6162669	C	+2AT
1	6163102	T	+2TC
1	6170341	A	+2CT
1	6171674	G	+1T
1	6176885	A	+1G
1	6195026	C	+2AG
1	6195059	A	+1T
1	6195429	G	-1C
1	6196277	A	+3CTT
1	6197373	A	+1T
1	6198105	T	+2AA
1	6198342	C	+2TT
1	6200554	T	+1G
1	6201847	A	-1G
1	6203149	G	-1A
1	6205398	C	+1T
1	6205788	G	-1T
1	6209805	A	+1G
1	6213051	T	+3AGC
1	6217717	A	+2TT
1	6217935	G	-1A
1	6219840	T	-1G
1	6220577	T	-1G
1	6221147	T	+1G
1	6221297	C	-2AA
1	6221301	T	-1G
1	6222532	C	+1A
1	6222773	G	-4ACAC
1	6225716	T	-5TTTTG
1	6225791	G	-1A
1	6225864	T	-1A
1	6226510	A	+1T
1	6233681	A	+4TAGT
1	6234109	C	-2TT
1	6235361	T	+4TTCC
1	6236064	G	-1T
1	6239189	T	+1G
1	6240724	A	-3AAC
1	6241154	A	-1G
1	6241485	G	+1A
1	6241600	C	-1A
1	6248034	T	+3AGC
1	6248599	T	+1G
1	6250204	T	-1C
1	6251815	T	+1C
1	6253028	A	+1T
1	6253543	G	-1C
1	6256063	C	-1T
1	6261088	T	-2AA
1	6261745	G	-1A
1	6268599	T	-4TACA
1	6269932	A	+1T
1	6272238	C	+2TG
1	6277354	T	-1C
1	6286756	G	+1T
1	6290237	A	-1T
1	6290823	T	-1A
1	6290861	C	+3ATA
1	6292886	C	+1T
1	6297349	A	+1T
1	6298808	C	+2TG
1	6305486	G	+1T
1	6306701	T	+1C
1	6310016	C	-2TG
1	6312580	C	+1T
1	6314435	G	+1T
1	6316352	T	-1C
1	6320537	G	-3TTT
1	6321656	A	+1T
1	6326212	A	-1T
1	6326659	A	+1T
1	6327266	A	-7AAGGAAC
1	6328933	C	-2CT
1	6329625	T	+1C
1	6333828	G	-2AC
1	6341681	G	+1A
1	6343918	C	-3CTT
1	6358123	T	-1C
1	6369496	C	+1A
1	6372740	A	+1C
1	6375336	T	+3AGA
1	6375452	T	-1A
1	6376421	T	-1A
1	6383406	G	-1A
1	6383634	T	-1C
1	6383877	T	-2GA
1	6392195	A	-6ATAATG
1	6405999	A	+1T
1	6406104	T	-1A
1	6406406	T	+3ACA
1	6413928	C	-4ACAG
1	6415339	A	-1T
1	6416125	C	+7AGACTCT
1	6417934	G	-2CA
1	6421816	A	+1T
1	6424343	C	-4ACTT
1	6425901	G	-1A
1	6428880	T	+1G
1	6428922	A	+2GT
1	6429115	G	-1A
1	6429166	T	+1C
1	6429307	C	+1T
1	6432373	T	+6TATTAC
1	6439368	A	+1T
1	6445621	C	-1T
1	6448430	A	-1T
1	6448843	C	+1T
1	6459332	G	-4CTAA
1	6461141	G	+1A
1	6461213	A	-1T
1	6461593	C	-2TG
1	6461954	A	+1T
1	6462185	G	-1A
1	6463960	C	+1A
1	6464552	A	+1T
1	6466921	A	+1G
1	6471426	T	+1C
1	6472826	T	+1A
1	6477358	T	-1G
1	6487758	A	+2TT
1	6489222	G	+1A
1	6489314	T	+1A
1	6490635	T	-2TG
1	6495082	G	+3CAC
1	6508149	T	-1C
1	6509705	G	-1A
1	6510848	G	-1A
1	6520376	A	+5AAAAC
1	6520665	G	-1A
1	6521940	C	-1T
1	6525755	G	+1A
1	6528631	A	-4CCCC
1	6528824	T	+1A
1	6540082	T	-1A
1	6540973	C	+1A
1	6557135	C	+1T
1	6558127	A	+2CT
1	6558313	G	+1A
1	6558383	T	+3AAA
1	6560788	T	+1C
1	6561885	T	+2TA
1	6565357	T	-1G
1	6570497	T	-1A
1	6573002	A	-1T
1	6574308	A	-1C
1	6580858	C	+1T
1	6589072	G	+1T
1	6591141	A	-2AC
1	6592852	T	-1A
1	6593689	C	+2AG
1	6600319	C	+1T
1	6611255	G	-1A
1	6613253	A	+1G
1	6613441	C	+1T
1	6619773	T	-2AA
1	6622161	T	-1C
1	6626098	T	-1A
1	6626344	T	-1A
1	6669157	G	-1A
1	6676619	G	+1A
1	6676727	A	-1T
1	6679903	C	-1G
1	6682457	A	-1T
1	6683140	G	-1T
1	6693270	C	+1A
1	6697895	C	+1A
1	6700732	C	-1T
1	6710421	A	+1T
1	6716943	G	+2AA
1	6717586	T	-1G
1	6723046	A	+1T
1	6729697	T	+2AC
1	6734694	T	+2TC
1	6735473	T	+1A
1	6754912	T	+5TCAAG
1	6759292	C	+1T
1	6759470	G	-2TC
1	6761079	C	-1A
1	6763306	T	-3ATA
1	6764992	G	+1A
1	6775889	T	-1A
1	6808496	C	-1A
1	6811300	T	-1C
1	6811473	A	-1C
1	6811692	T	-1A
1	6813565	C	+1A
1	6814384	G	+1A
1	6817408	T	-1A
1	6821997	A	+1C
1	6822979	C	-4TTAA
1	6825131	A	+2GT
1	6834016	A	+4TTTG
1	6847146	G	-1A
1	6849319	A	+1C
1	6850365	A	+1T
1	6856896	C	+1A
1	6857631	T	-1A
1	6865163	T	-1A
1	6865562	A	-1C
1	6865744	G	-3TTA
1	6874588	C	-1T
1	6879119	C	-1A
1	6880474	A	+1C
1	6880922	G	+1A
1	6886210	G	-1T
1	6889365	G	-3GTT
1	6889810	G	-1A
1	6889916	C	-1T
1	6891047	G	-1C
1	6892729	A	+1T
1	6896363	G	-1A
1	6898065	G	+1A
1	6898216	C	-2AT
1	6900860	A	+1T
1	6904174	T	-1A
1	6905753	T	-1G
1	6907999	G	+1A
1	6916799	A	-1T
1	6917061	A	-1T
1	6919832	A	-1C
1	6920119	T	+1A
1	6927340	T	-1A
1	6942708	T	-1A
1	6943149	T	-1A
1	6947722	C	-1A
1	6948388	T	+1G
1	6949273	C	-1A
1	6954608	T	-1A
1	6955504	C	-1A
1	6955506	G	-2GA
1	6957242	A	-1T
1	6959271	T	+1A
1	6962837	A	+4CCTC
1	6964841	T	+1A
1	6965828	T	+2AC
1	6966261	A	+1T
1	6966503	C	-1T
1	6966930	A	+3GCC
1	6977543	C	+3CTT
1	6981084	C	-2CA
1	6983632	T	+2AA
1	6994186	A	+2AC
1	7001713	C	+1A
1	7009956	T	+1C
1	7010571	G	+4TGTC
1	7025109	G	+2GA
1	7033421	G	-1A
1	7033941	G	+1A
1	7036202	C	+3CCT
1	7038969	A	+1C
1	7039234	G	+2AA
1	7039548	A	-5AAGAC
1	7040443	T	-1G
1	7041550	G	-2TC
1	7046273	C	+1T
1	7047942	A	-4TGTG
1	7048840	C	+4CAAA
1	7072424	T	-1A
1	7079302	A	+1T
1	7086710	C	+4TTTT
1	7091108	A	-6ACACAC
1	7099085	A	+1G
1	7101129	T	-1G
1	7113850	G	-2AT
1	7119391	T	-1A
1	7119547	T	-3CAA
1	7120229	C	-2TG
1	7120394	T	-1G
1	7122880	G	-1A
1	7125892	T	-4AAAC
1	7126298	C	-1T
1	7127232	G	-2AA
1	7127906	A	+1C
1	7128412	G	+2AA
1	7128500	A	-2GC
1	7130485	T	-1C
1	7131913	C	-1A
1	7135541	T	-1A
1	7141659	T	-1G
1	7142017	C	-4AGGG
1	7143418	C	+1A
1	7143713	C	+4AGAG
1	7148322	G	+1A
1	7150343	G	+4ACTT
1	7153899	A	-1T
1	7158872	A	-1T
1	7160180	A	+1T
1	7168822	A	-1T
1	7172252	C	+2TG
1	7174896	A	-1G
1	7175564	G	-1A
1	7183399	C	-2AA
1	7191218	C	+1A
1	7191764	A	-1T
1	7192528	G	-1T
1	7193115	A	+2AC
1	7198054	G	-1C
1	7200018	G	-2AA
1	7205941	A	-1G
1	7208052	T	-1G
1	7215280	T	+4AGAA
1	7232487	G	-1T
1	7238802	C	-1G
1	7241218	T	+5GTGAA
1	7241519	C	-1T
1	7273643	C	-1T
1	7283887	T	+1A
1	7289918	T	-1A
1	7295374	A	+2CT
1	7296053	T	-2GG
1	7296810	T	-1C
1	7297062	T	+2CA
1	7297208	T	+1G
1	7301470	T	-1G
1	7303304	A	-4AACC
1	7308092	T	-1A
1	7309156	C	-1A
1	7309467	G	+1A
1	7310009	A	-4AGTT
1	7310666	T	+1A
1	7310785	G	-1A
1	7312509	C	+1A
1	7313918	T	+1G
1	7315133	T	-1A
1	7315870	A	+1G
1	7316248	G	+1A
1	7316344	G	-1T
1	7317179	A	+2TG
1	7318002	T	+2TA
1	7326730	G	+1C
1	7343215	G	+1T
1	7343623	A	-1T
1	7346033	C	+1A
1	7347653	A	-2TG
1	7349435	T	+1C
1	7352004	T	+1A
1	7355824	G	-2AA
1	7356566	A	+1C
1	7356664	A	+2CT
1	7356694	C	+3AGT
1	7357624	T	-5AAAAA
1	7357878	T	+1A
1	7368044	A	+3CTG
1	7369713	A	+1G
1	7369988	G	-1A
1	7370642	C	+1A
1	7374170	T	-4ACAC
1	7376126	A	+1T
1	7376267	G	+1A
1	7380833	G	+1T
1	7381237	G	-2AA
1	7382746	G	+1T
1	7382964	C	+1A
1	7383474	C	+1A
1	7394211	G	+1A
1	7403364	T	-2TA
1	7405081	T	-1A
1	7406472	A	+2GC
1	7407134	G	-1C
1	7407646	C	-2AT
1	7408440	C	+1A
1	7414989	T	-3ACA
1	7415456	A	+1T
1	7415499	A	-1T
1	7416793	T	-2CA
1	7420152	G	+2AA
1	7420226	A	+2CT
1	7420396	C	-2AT
1	7424523	G	-1T
1	7427519	T	+4ATAG
1	7428060	A	+2TT
1	7434906	C	+1T
1	7436253	C	-1A
1	7436471	T	+1A
1	7436907	G	-5GGGGA
1	7437220	G	+2CT
1	7439486	A	-1G
1	7441467	T	-1C
1	7460007	G	+1C
1	7463071	A	-1T
1	7468543	G	-2AA
1	7472105	G	-2AC
1	7472178	T	-2CA
1	7473950	T	+7TCTTCAC
1	7474958	T	+2AA
1	7478004	T	-1A
1	7480350	A	-1T
1	7490474	A	-1G
1	7497930	G	-2CC
1	7500764	T	+1C
1	7514232	A	+1T
1	7514268	G	+1T
1	7515134	A	-2AC
1	7517465	G	-1T
1	7517737	T	-2GA
1	7519287	A	+1G
1	7520699	T	-1A
1	7523180	T	-1A
1	7523768	G	-1A
1	7524042	T	-2AA
1	7533864	A	+1G
1	7534369	C	+1T
1	7535438	C	-1A
1	7536170	T	+1C
1	7536585	C	-2CG
1	7540393	T	+1A
1	7540643	A	+1C
1	7543388	G	-1T
1	7546590	C	+1G
1	7556335	T	+1A
1	7558309	T	+1A
1	7566215	A	-2CT
1	7568595	G	+1A
1	7568660	T	-1C
1	7580502	A	-1T
1	7581961	G	-2AC
1	7582078	T	+2AC
1	7587573	G	+1A
1	7588065	A	+1C
1	7597780	T	-1G
1	7599122	T	+1A
1	7601204	T	-1A
1	7602945	C	+1T
1	7617068	A	+2GT
1	7623324	A	+1C
1	7630067	C	-1A
1	7634252	G	+1A
1	7634881	T	-4CTTC
1	7642761	G	-1T
1	7651169	G	+1A
1	7651908	G	+4ATAT
1	7660404	G	+3AAA
1	7661339	G	-1T
1	7661436	C	-4GGAG
1	7662287	T	-1A
1	7664385	G	+1T
1	7668193	G	-1A
1	7668762	T	+2GG
1	7669985	A	-1G
1	7675679	T	-4ATGG
1	7677271	G	-1T
1	7684066	G	-3AAA
1	7688781	A	-2AG
1	7689453	A	+1G
1	7689618	T	+2CA
1	7692731	C	-1G
1	7694275	C	+1T
1	7694321	C	+1A
1	7695324	T	-2GG
1	7696466	A	+1G
1	7696962	A	-1T
1	7700006	C	-5GCCTG
1	7700310	T	-1A
1	7719519	T	-2CA
1	7720101	C	-2AT
1	7726143	C	-1T
1	7726581	T	+1G
1	7731845	G	-1T
1	7735542	G	-1A
1	7737246	T	-2AG
1	7738523	G	+2TT
1	7740345	G	+1A
1	7741068	T	+1A
1	7741681	A	-1T
1	7745451	T	-1G
1	7746174	C	+1A
1	7749144	C	+1A
1	7752259	T	+1G
1	7753582	A	-3TGG
1	7757923	A	+1G
1	7758507	T	-1A
1	7789194	A	-1T
1	7791037	G	+1T
1	7793778	G	+2AT
1	7802490	A	+1G
1	7802575	G	-1A
1	7802701	C	-2TA
1	7807196	T	-1G
1	7809339	G	+2GT
1	7813021	C	-4TATG
1	7813891	G	+1T
1	7815966	A	+1C
1	7816507	G	-1T
1	7821147	G	-1T
1	7831732	A	+4AGAC
1	7833299	C	-1T
1	7843279	C	-1A
1	7844029	T	+1A
1	7846813	T	+1A
1	7848762	T	+1G
1	7851322	A	+1T
1	7874221	G	-1T
1	7875035	G	-1A
1	7878501	G	-1T
1	7881025	C	+7CCCTGTG
1	7883524	G	-1C
1	7883978	G	-3CCC
1	7884921	T	+1A
1	7885231	T	+1A
1	7887983	T	-2CA
1	7890899	T	+5TTTTC
1	7891951	G	+2AA
1	7892810	T	+1A
1	7893023	C	-1G
1	7893026	A	-3TGG
1	7895357	G	+2TT
1	7904400	A	-1C
1	7906417	T	+1A
1	7914157	A	+1T
1	7915265	C	-1A
1	7915958	A	-2TT
1	7917085	T	-1A
1	7920744	A	+1C
1	7921380	T	+1C
1	7921490	A	+1C
1	7921899	C	+1T
1	7922321	T	+1C
1	7923428	C	+1A
1	7925094	A	-1T
1	7925552	C	+2AG
1	7926347	A	+1T
1	7928290	G	+1T
1	7928420	A	-2CT
1	7928838	A	-1T
1	7930522	A	-1T
1	7940137	T	-3AAC
1	7940895	G	+2TT
1	7943211	T	+6AAATAA
1	7951488	C	+2GG
1	7956271	T	-1C
1	7962933	C	+2TG
1	7965846	C	-1T
1	7968581	G	+3AGA
1	7981818	G	+1A
1	7982594	A	-1C
1	8013560	C	+1T
1	8016306	A	-1T
1	8017447	A	-1T
1	8017639	C	+4ATGT
1	8021888	G	+1A
1	8044064	T	+1C
1	8045800	G	-1T
1	8046718	G	-2TT
1	8047145	C	+2AT
1	8050030	G	+1T
1	8050180	G	+2AA
1	8053587	A	-1T
1	8060255	T	+1A
1	8061729	T	+1A
1	8065721	G	-3TTT
1	8076828	C	-1A
1	8082458	G	+1A
1	8090813	T	+2AA
1	8092079	T	-1A
1	8094797	T	-1A
1	8100045	T	-1A
1	8100326	C	-2AA
1	8103106	G	+2AA
1	8108682	C	+1T
1	8110924	C	-1A
1	8111702	C	+1A
1	8111766	G	-1A
1	8113803	T	+1A
1	8114325	A	-1T
1	8114517	A	-1G
1	8114649	A	-1T
1	8116969	C	+1G
1	8119084	T	+1A
1	8124441	C	-3CTT
1	8125140	G	-2GT
1	8127328	T	+1A
1	8128191	T	+1G
1	8128350	C	+1A
1	8129677	C	+1A
1	8130020	G	+1C
1	8130393	A	-1T
1	8134023	A	-3AGG
1	8134144	G	-1A
1	8139926	G	-2TT
1	8162289	C	-1A
1	8168722	G	-1T
1	8170492	A	-1T
1	8171044	T	-1A
1	8174394	A	+1T
1	8176394	A	-1T
1	8177126	C	-7AAAGACT
1	8181171	C	-1T
1	8181365	A	+1T
1	8183721	A	-1T
1	8184659	A	+1G
1	8187456	A	+2GT
1	8197851	C	+2TG
1	8212382	A	-2TG
1	8213747	T	+1A
1	8223437	A	+1C
1	8224446	A	-2TG
1	8230110	A	-1G
1	8247755	T	-3TGC
1	8252723	T	-1A
1	8252782	G	+1T
1	8260938	A	-1G
1	8263143	T	-1C
1	8265066	C	+1T
1	8265105	T	-1G
1	8269877	A	-1T
1	8270238	A	-5TTCCC
1	8270708	T	+1A
1	8270866	G	-1A
1	8272925	C	+1A
1	8290478	A	-1T
1	8291841	T	+1C
1	8292429	G	+2TA
1	8300591	C	+1A
1	8302700	G	+1T
1	8306293	C	-1T
1	8307412	A	+4AAGT
1	8307483	G	-2TT
1	8308859	T	+5AAAAC
1	8309170	T	-1A
1	8321121	A	-2TG
1	8330712	C	+1A
1	8332409	C	+1A
1	8333568	C	-5AAGTA
1	8345280	G	+1T
1	8350510	G	-1A
1	8352520	G	+1C
1	8353957	A	+1C
1	8355483	G	-1T
1	8365689	C	+4TCCT
1	8368112	G	+1T
1	8370532	A	+1T
1	8439790	A	+2TT
1	8440505	C	-1G
1	8443852	A	-1T
1	8447473	T	+1A
1	8453930	G	+1A
1	8456231	G	-1A
1	8460348	T	+2AC
1	8460795	G	-1A
1	8486998	C	-2TT
1	8503522	G	-1A
1	8503895	A	+1T
1	8506027	G	+1A
1	8507781	A	-4AAAT
1	8510502	G	+1A
1	8512966	G	-1A
1	8513547	T	+1A
1	8514717	A	+1G
1	8516714	T	+1C
1	8532950	T	+2CA
1	8543228	A	+1G
1	8550063	T	+3ACC
1	8551813	A	+1G
1	8552359	A	+1T
1	8552816	A	-1T
1	8553770	C	+1A
1	8559145	C	+4GGTG
1	8561836	A	+1T
1	8562052	G	-4TTCC
1	8565479	C	+1T
1	8567764	G	+2AA
1	8575710	A	+1T
1	8576534	A	+1G
1	8585240	C	-2AA
1	8586212	G	+4TATT
1	8586296	G	+1A
1	8591037	G	-1A
1	8596795	G	+1A
1	8597280	A	+2CC
1	8604259	A	+3ATC
1	8610494	T	+1C
1	8612423	A	+1G
1	8614622	T	-1A
1	8620037	G	-2AC
1	8621119	A	+1T
1	8621711	A	+3TGG
1	8624835	A	-1T
1	8625332	G	-1A
1	8625467	T	-2CA
1	8626171	G	-3AGA
1	8626227	C	-2CT
1	8626872	A	+6CTTTCC
1	8628804	A	+3TAT
1	8631269	C	-1T
1	8631343	C	+1A
1	8631416	A	+5GAGTT
1	8632032	A	+6TGTGTG
1	8632282	G	-1A
1	8634851	T	+1A
1	8635570	T	-1C
1	8636001	A	+3TTT
1	8636064	A	+2CT
1	8636436	C	+1A
1	8637500	G	+1A
1	8641438	A	+1G
1	8651375	G	+2GA
1	8654396	C	+1T
1	8661394	C	+1T
1	8665213	C	+6CTTTCT
1	8671680	A	+1T
1	8674086	A	-1T
1	8679066	C	-1A
1	8682493	A	-2TG
1	8689749	T	-2AA
1	8691652	T	+1A
1	8697956	A	+4TAGT
1	8699995	G	-1A
1	8707008	G	+2TT
1	8709217	C	-4TATT
1	8720251	C	-1T
1	8723550	A	-4GCTT
1	8726784	A	-1T
1	8728325	G	-1A
1	8731811	T	-1G
1	8738217	G	+1A
1	8739011	G	-1C
1	8740362	A	-1G
1	8744052	A	+5GTGGT
1	8744297	A	+3TAT
1	8744354	C	-3GGG
1	8748538	C	+1T
1	8750787	T	+1C
1	8750935	G	+1T
1	8751522	A	-3CTT
1	8751526	A	+2GG
1	8752515	A	+1G
1	8755673	T	+3TTA
1	8755804	G	-1A
1	8755933	A	-1G
1	8755936	A	-2AC
1	8756045	C	-1T
1	8756340	C	+1T
1	8756656	C	+2TT
1	8759751	G	+1A
1	8766930	C	+2TG
1	8771703	T	+1A
1	8771704	G	+4GATT
1	8772544	G	-1A
1	8773002	G	-1A
1	8774944	T	+1A
1	8777769	G	+1C
1	8780225	A	+3TTT
1	8783901	C	+1G
1	8784488	T	-3TCG
1	8789927	T	-1A
1	8798390	G	-1A
1	8800230	T	-1G
1	8812796	T	-1G
1	8820340	T	+1C
1	8824203	T	-2GA
1	8949341	A	+2TT
1	8960678	G	+3TTT
1	8964913	G	+2CA
1	8966769	T	-1A
1	8972147	T	-1A
1	8972279	C	-1G
1	8975085	C	+4TGTG
1	8980741	T	-1G
1	8986251	C	+3TTG
1	8988515	G	-1A
1	8988637	A	-1G
1	8988700	C	-1T
1	8989037	C	+4CAGT
1	8996354	T	+1G
1	9007239	G	-1C
1	9007848	T	+2AC
1	9008668	A	+3TTG
1	9025371	A	-1T
1	9026237	A	+2CT
1	9037573	A	+1T
1	9037980	G	-1A
1	9052017	T	-1C
1	9054854	A	-2TT
1	9061978	T	-1A
1	9067610	C	-1A
1	9072933	G	+1A
1	9075687	C	+2AA
1	9075900	T	-2TA
1	9076319	A	+1G
1	9077715	G	-1A
1	9078144	T	+1C
1	9080679	G	+1A
1	9080974	T	+1G
1	9080975	T	+3GTG
1	9082921	A	-1C
1	9086376	C	+1T
1	9089452	C	+1T
1	9089456	C	+2CA
1	9091047	A	-4AAAC
1	9093386	T	+1A
1	9094008	A	+6GACTCT
1	9104842	G	+2TT
1	9104922	T	+2TA
1	9105164	G	+1T
1	9110374	T	-1A
1	9123245	A	+4TGTG
1	9123970	T	-1G
1	9128293	T	+1G
1	9133115	A	-2TT
1	9153235	C	+3CCA
1	9196868	A	+1T
1	9197180	A	+1G
1	9198923	T	-3CCC
1	9199423	A	+2GT
1	9203922	C	+2CT
1	9213336	T	+2CA
1	9220307	C	-4TATA
1	9221554	T	-1A
1	9221717	T	-1C
1	9225459	A	-4GGGG
1	9232928	C	-1A
1	9238378	C	-1A
1	9240996	G	+1A
1	9246503	T	+1A
1	9248391	A	-1T
1	9250086	A	-1T
1	9250582	G	+1A
1	9264838	G	+1T
1	9266483	C	+4TGAG
1	9266819	A	+2CT
1	9267808	A	-1G
1	9268089	T	+6TCCTCA
1	9268638	T	+5GCCAG
1	9276449	G	+1T
1	9276752	A	+1C
1	9277311	A	-5AAAAC
1	9277490	G	-2GA
1	9279606	G	-1A
1	9285777	G	-1T
1	9289475	G	+4TCTA
1	9299791	T	-1A
1	9301570	A	-2CC
1	9305547	T	-1A
1	9305776	A	-2TT
1	9306894	G	+1A
1	9311497	G	-1A
1	9311873	T	+1A
1	9314718	A	+1T
1	9318530	T	+1A
1	9325407	A	+1T
1	9330341	C	-1T
1	9335823	C	+4TGGA
1	9343512	A	+3GAG
1	9343758	G	-1A
1	9344230	C	+1T
1	9344947	C	+1A
1	9353160	A	+1T
1	9359834	G	-3ACA
1	9360424	C	+2AG
1	9362941	C	-1G
1	9363715	A	+2AG
1	9363931	C	+1A
1	9411006	C	+2TA
1	9413362	C	+1T
1	9418369	A	-1T
1	9425074	A	+1C
1	9426071	T	+2TG
1	9428064	C	-1T
1	9428530	T	+1A
1	9429182	A	-1T
1	9430178	C	+1A
1	9430525	A	+2TG
1	9438878	G	-1A
1	9441432	C	+2AG
1	9447082	A	-1T
1	9447804	C	-1T
1	9451531	T	-3CTG
1	9453163	T	+3CTC
1	9458057	C	+4ACAG
1	9460885	C	+2AT
1	9467610	G	-4TTTT
1	9480071	G	+1T
1	9481690	G	+1A
1	9483913	G	-2TT
1	9485667	G	-1T
1	9493495	T	-2GG
1	9514189	T	+1A
1	9536135	A	-4TCCG
1	9554811	C	-1A
1	9557533	A	-1C
1	9559429	T	-1A
1	9575662	T	-2AC
1	9577198	G	+1T
1	9577426	A	+6TCAAAC
1	9577826	C	+2AG
1	9578405	A	-1T
1	9578487	G	-1T
1	9578538	T	-1C
1	9581250	G	+1T
1	9588271	T	-2TA
1	9599097	T	-2CA
1	9601053	G	+1A
1	9602157	T	+1A
1	9602535	A	-1T
1	9602748	T	+1A
1	9603231	T	-2AC
1	9604145	T	+1C
1	9604736	A	+1T
1	9608945	A	+1T
1	9609050	A	+1T
1	9614802	T	+3AAA
1	9626058	A	+4TTTG
1	9629450	A	+1T
1	9638539	C	+1T
1	9656343	T	+1A
1	9661663	A	-1T
1	9664869	C	+1T
1	9738201	T	+3TTG
1	9740880	T	-1A
1	9745070	C	-2CT
1	9748388	T	+1G
1	9748666	A	+1C
1	9755632	A	-1T
1	9755961	A	+1T
1	9757507	T	-1A
1	9757623	G	-2TA
1	9758678	A	+1T
1	9763830	T	-5TTTTA
1	9777257	T	-1A
1	9805467	C	+1A
1	9816565	C	+1G
1	9818048	T	-1G
1	9818846	A	+1T
1	9819879	G	-1T
1	9821872	C	-1A
1	9837661	C	+2TT
1	9841053	C	-7CTCACTT
1	9846852	A	+1G
1	9848517	C	-4ATAG
1	9849272	G	-1A
1	9849909	A	-2AG
1	9851371	G	-1A
1	9859149	C	+1T
1	9859737	A	-1T
1	9859937	C	+2TG
1	9860083	G	+2AA
1	9861411	G	+1A
1	9862032	G	-1C
1	9863665	T	+1A
1	9868364	T	-2AG
1	9871921	C	-5CTTTA
1	9872773	A	-1T
1	9872865	C	-1T
1	9873797	T	+1A
1	9874048	A	-1T
1	9879459	C	-1G
1	9879998	T	+3ATC
1	9880331	T	+2AA
1	9880517	A	-1G
1	9881415	C	+2AT
1	9881555	G	-1A
1	9882375	C	+1T
1	9884190	T	+1C
1	9885318	A	-1T
1	9885424	A	+2GT
1	9888542	C	-1A
1	9890947	T	-1G
[truncated: 430,376 more rows]
