# Supplementary material for: Genetic basis of transcriptome differences between the founder strains of the rat HXB/BXH recombinant inbred panel
Source: Genome Biol. 2012 Apr 27;13(4):r31. doi: 10.1186/gb-2012-13-4-r31 (PMC3446305; doi:10.1186/gb-2012-13-4-r31)
Supplement: Additional file 7 — Indels in BN-Lx. List of all indels found in the BN-Lx strain. [file gb-2012-13-4-r31-S7.GZ]

Archive with 1 entries (1 files):
- Additional_file7.txt
