# Supplementary material for: Genetic basis of transcriptome differences between the founder strains of the rat HXB/BXH recombinant inbred panel
Source: Genome Biol. 2012 Apr 27;13(4):r31. doi: 10.1186/gb-2012-13-4-r31 (PMC3446305; doi:10.1186/gb-2012-13-4-r31)
Supplement: Additional file 7 — Indels in BN-Lx. List of all indels found in the BN-Lx strain. [file gb-2012-13-4-r31-S7.GZ › Additional_file7.txt]

1	62837921	G	+1T
1	87110645	T	-1G
1	104225622	T	+1A
1	123838429	C	-1A
1	143848679	C	+1G
1	173200105	T	-1C
1	181134216	A	-3TTC
1	181142014	C	+1T
1	181189311	A	+1T
1	181195089	A	-4CAAT
1	181198903	G	-3GAT
1	181223762	T	-2TG
1	181225219	C	+1T
1	181228975	C	-1T
1	181272235	C	-1A
1	181308747	G	-1C
1	181313648	A	-3TCT
1	181314326	C	-1G
1	181318705	G	-1A
1	181356536	A	+1G
1	181367460	T	+1G
1	181425246	G	-1C
1	181433663	A	-1T
1	181440294	T	-2CA
1	181474685	T	+1G
1	181509211	A	+2CG
1	181514970	C	-1A
1	181516414	T	-1C
1	181522786	C	+1A
1	181528839	G	-1T
1	181591100	C	+1T
1	181651550	T	-1G
1	181736968	G	+1T
1	181737737	A	-1G
1	181766349	C	+2AG
1	181790922	T	-1C
1	181855832	A	-1T
1	181887001	G	-1C
1	181895707	A	-3TTC
1	181908959	T	+3CTC
1	181913643	C	-1T
1	181920401	A	-3ACT
1	181921250	C	-1G
1	181921446	G	+1C
1	181922775	A	+1T
1	181924632	A	-1G
1	181931248	A	+1T
1	181992902	A	-1C
1	182049351	T	-1G
1	182059638	A	-3GTG
1	182215125	C	+1A
1	182218880	G	+1T
1	182242693	A	-2GT
1	182260506	A	+3TCC
1	182268779	T	-5AGCCG
1	182318053	A	+1T
1	182380754	A	-1T
1	182390331	T	+1C
1	182392269	T	+1A
1	182395843	T	+1C
1	182401928	T	-1A
1	182483716	A	-2TT
1	182493602	C	-6CCACTT
1	182506365	G	-1A
1	182514520	A	+1T
1	182568432	A	-1T
1	182647840	A	+1C
1	182651957	A	+1T
1	182653654	T	+1G
1	182654072	T	+3CTC
1	182656863	A	+1T
1	182656897	T	-1G
1	182657945	C	-1T
1	182663279	A	+1C
1	182663395	T	+2AC
1	182664853	G	+2AC
1	182665912	G	-1T
1	182666263	C	+3TTG
1	182679994	G	-1A
1	182685033	C	-2AG
1	182721983	A	-1T
1	182780665	T	-1A
1	182783253	A	-1G
1	182792853	T	+3ATC
1	182799907	A	+1G
1	182815082	C	+1A
1	182819580	C	-1A
1	182842117	G	-1A
1	182862881	G	+1A
1	182892827	A	+2TG
1	182939846	A	+1T
1	182946643	G	-1T
1	182959590	T	-1C
1	200965484	C	-1G
1	267297541	T	-3AAG
2	1098921	C	+1A
2	5970719	G	-4AAGA
2	25186653	T	+1C
2	31361857	T	+1A
2	31365315	A	-2CG
2	31381318	A	-1G
2	31402832	G	+4GACT
2	31411893	G	-1A
2	31489672	T	+1A
2	31490008	A	+3ATG
2	31498581	A	-2TC
2	31503722	C	-4AAAG
2	31515233	A	+1G
2	31602905	C	+3TTG
2	31603420	G	-3AGT
2	31603780	T	-1C
2	31604450	C	-2TA
2	31609335	A	+2TC
2	31611707	C	+1T
2	31613158	A	+1C
2	31618601	A	-4TTTC
2	31619898	G	+3ACA
2	31637187	T	-1C
2	31638242	C	+1T
2	31638448	T	-2AC
2	31806964	T	-1A
2	31831467	C	+4ATGT
2	31845866	G	+1A
2	31884847	T	-1A
2	31894556	C	-1G
2	31897195	A	+1T
2	31916184	A	-1C
2	31919668	G	+1A
2	31957923	G	-1T
2	31963020	G	+3GGT
2	31968812	G	-1T
2	31971916	G	+1T
2	31975866	G	-1A
2	31976779	G	+1A
2	31979253	C	+1T
2	32002568	T	-1G
2	32002619	T	-2GA
2	32003025	T	+1G
2	32003428	C	+2TT
2	32004330	T	-1A
2	32008633	T	-1A
2	32008914	A	+5TATTG
2	32014370	T	-1G
2	32015331	T	+1C
2	32016407	T	+1G
2	32019297	A	+2CT
2	32019398	G	+1T
2	32021492	T	+1C
2	32022921	T	+3CTG
2	32044323	G	+1T
2	32068386	A	+1T
2	32105208	C	-1T
2	32169925	A	-1G
2	32171067	T	+1A
2	32171292	C	+1A
2	32176149	T	+1C
2	32177393	A	+1G
2	32178530	G	+1A
2	32185297	G	+1A
2	32186243	C	-1T
2	32201329	T	-1A
2	32262563	A	-1C
2	32284787	G	-2CA
2	32391590	G	+1T
2	32402020	G	-1A
2	32425755	T	-4CCCC
2	32425932	G	-1A
2	32435404	T	+1G
2	32438312	T	-1A
2	32440595	C	+2TA
2	32440799	A	-1T
2	32441208	T	-1G
2	32526807	A	-2CT
2	32534769	T	+1C
2	32555581	G	+2AA
2	32558894	C	+1A
2	32593441	C	-2TA
2	32627562	C	+2GA
2	32651010	A	+2AC
2	32660969	A	-1G
2	32682258	C	+1A
2	32699614	G	-1C
2	32703012	C	-1A
2	32706509	G	-4GTTT
2	32706917	C	+1A
2	32788572	G	-1T
2	32822501	A	-1T
2	32847358	A	+1T
2	32851997	C	-4TGTT
2	32875832	C	-1A
2	32886281	T	-4TCTC
2	32890509	T	-1A
2	32992319	C	-4TCTT
2	33005775	A	-4CGAT
2	33012669	C	+1A
2	33045457	C	+2TA
2	33063233	C	+1T
2	33074018	T	-1A
2	33174093	G	+1A
2	33175772	C	-1T
2	33179518	C	+1A
2	33205973	C	-1T
2	33221918	G	-3TAT
2	33240861	C	-4AGAT
2	33254459	T	-1C
2	33256685	A	-1C
2	33267464	G	+1A
2	33286447	A	+1C
2	33290837	A	+1T
2	33292318	T	+1G
2	33299800	T	-1G
2	33359154	G	-1T
2	33390437	A	+1T
2	33429545	T	+1C
2	33433474	G	-1C
2	33434117	A	+1G
2	33439457	A	-1C
2	33444364	T	-1A
2	33444901	G	-1T
2	33447895	G	-4GATA
2	33453004	C	-1A
2	33457003	G	+1C
2	33459523	G	+1A
2	33473476	T	-1A
2	33477488	A	+1G
2	33490633	C	+1A
2	33512169	T	+1A
2	33513327	C	+2CA
2	33517835	A	-1T
2	33528946	C	-1T
2	33540288	A	-1C
2	33551246	T	-1C
2	33582138	G	+1C
2	33595496	A	+1C
2	33600405	A	-1G
2	33601358	C	+1T
2	33611267	A	+1C
2	33619051	G	+1T
2	33644661	A	-2TC
2	33668475	T	+2AC
2	33691751	G	-2CA
2	33693575	G	+2AA
2	33707506	G	+1T
2	33718949	C	+1A
2	33730679	A	-1T
2	33731327	A	-1C
2	33739962	G	-1T
2	33746188	T	+2CA
2	33753503	A	+1T
2	33758678	A	-2AG
2	33820956	G	+1A
2	33845985	A	-3GAG
2	33847761	T	+1G
2	33847762	C	+2TA
2	33850319	A	-1G
2	33850397	A	-4CAAT
2	33851153	A	-1C
2	33851199	A	-3ACT
2	33851234	G	+1T
2	33961839	T	+1A
2	33967154	A	+1G
2	33993272	G	-2GA
2	34003460	T	+4GTTA
2	34010367	G	+1C
2	34049380	T	-1G
2	34049726	A	-1T
2	34057151	A	+1C
2	34077925	A	+4GGGT
2	34154443	T	-1C
2	34197722	C	-1A
2	34197846	C	-1A
2	34200524	C	-2AG
2	34202505	A	-1G
2	34247989	T	-2TC
2	34253661	T	-1C
2	34273637	A	+2CT
2	34369858	T	+1A
2	34373891	A	-1C
2	34394397	A	-2GG
2	34492167	T	-1A
2	34504154	A	-3AAG
2	34549700	A	-1G
2	34585630	T	-1A
2	34662046	T	-1G
2	34665669	C	+1A
2	34731551	C	+1A
2	34754540	A	-1G
2	34812974	C	+1A
2	34823171	C	+2AG
2	34823896	G	+1T
2	34958799	A	-1C
2	34990635	C	-2TG
2	34998652	T	-1G
2	35005534	T	-6TTCTGG
2	35006142	A	-1C
2	35008329	G	-1C
2	35020666	C	+1A
2	35029183	A	+1C
2	35156445	T	-4TAAG
2	35161369	G	-1T
2	35259458	A	-1C
2	35314079	T	-1G
2	35324669	G	+2AT
2	35333646	G	-1T
2	35381618	G	+1T
2	35396093	A	-1G
2	35397728	T	+1A
2	35488814	C	+1A
2	35542414	A	+1C
2	35557650	T	-2CA
2	35571000	C	+1T
2	35795369	C	+2AA
2	35835880	T	-1A
2	35863891	T	+1A
2	35880208	A	-1T
2	35883535	A	-1T
2	35891201	G	-1A
2	35896150	A	-1C
2	35902918	T	-2CA
2	35914363	C	+1G
2	35916165	A	+3GTT
2	35918099	A	+1G
2	35920083	T	+1C
2	35920432	G	-3GAA
2	35949152	G	+1T
2	35974879	C	+1T
2	35996255	G	+1A
2	35998532	C	+4TATT
2	36003549	T	+1G
2	36004566	A	+1C
2	36004725	C	+2AG
2	36009669	G	-1A
2	36018812	C	+2GT
2	36029266	C	-1A
2	36088095	G	+1A
2	36089912	A	-2TC
2	36092521	G	-1A
2	36100066	A	-1T
2	36185981	A	+1T
2	36189737	G	-4TATC
2	36192223	T	-1C
2	36192615	T	+1A
2	36194935	T	+1C
2	36219734	A	+1G
2	36227777	G	-1T
2	36228305	A	+1T
2	36231260	T	+1G
2	36231759	C	-1T
2	36236428	T	+1A
2	36340666	G	+3GTT
2	36343027	C	-4TGTT
2	36347786	A	+1T
2	36348570	A	-5TGGGG
2	36555923	T	-1A
2	36661355	C	+1T
2	36673169	G	+1A
2	36673409	A	-2AC
2	36673530	A	+1T
2	36675629	T	+1A
2	36676009	T	-1A
2	36681130	T	-1A
2	36683385	A	+1G
2	36683641	T	+1A
2	36725754	A	+1T
2	36728311	A	+1C
2	36812239	T	-1C
2	36820669	A	-1T
2	36823332	T	+1A
2	36827953	C	+1A
2	36835326	T	-1A
2	36841261	C	-1G
2	36845428	A	+2AC
2	36845729	T	+4TGAA
2	36851472	C	+1A
2	36855332	T	-1A
2	36882693	A	-1G
2	36928805	A	-1T
2	36945919	A	-1T
2	36946130	T	-1A
2	36946935	A	-1C
2	37011838	T	-1A
2	37018622	G	+1A
2	37020690	G	-2AC
2	37021950	C	-1A
2	37025419	A	-1G
2	37026920	A	+3TAT
2	37028148	G	+1T
2	37028305	G	+1A
2	37029697	C	-1A
2	37031692	C	-1T
2	37031757	T	-3AAA
2	37034195	A	-1T
2	37035744	C	-1A
2	37035918	A	+2AC
2	37038567	G	-2AC
2	37039314	C	-1T
2	37043253	C	-1A
2	37044154	T	-2AA
2	37047744	G	+3TGT
2	37048090	A	+1C
2	37049138	T	+2GG
2	37049465	A	+1T
2	37058708	T	-2AC
2	37074738	C	-1A
2	37090698	T	-2GA
2	37093156	C	+1A
2	37105099	G	-4ATAA
2	37113617	T	-2GA
2	37176830	G	+1A
2	37184547	T	+1A
2	37200065	T	-1A
2	37226805	A	-3TTG
2	37237475	C	+1A
2	37238948	T	-6GATTTG
2	37316355	A	-1C
2	37318427	C	-1A
2	37415480	C	+1T
2	37492446	A	-1G
2	37511344	A	-4TTGT
2	37513527	A	+1T
2	37514023	A	-1T
2	37514108	A	-2TT
2	37532221	C	-1T
2	37538426	T	-1C
2	37538638	G	-2CT
2	37547975	A	-3GGC
2	37579839	T	+1A
2	37593460	C	-4CTGT
2	37595724	T	+1G
2	37596302	A	+1T
2	37607770	A	-3CTT
2	37800357	A	-1G
2	37833189	T	+1A
2	37835183	A	+1T
2	37841547	A	-1G
2	37842269	T	-1C
2	37853146	T	-2CA
2	37855768	C	-4TTAA
2	38259115	C	-2CA
2	38282067	A	-1G
2	38284094	C	-2TG
2	38320141	A	-1T
2	38320186	G	-1A
2	38320588	T	+1C
2	38326144	A	+1T
2	38386827	T	-2AA
2	38394642	G	+1A
2	38403974	C	-2TT
2	38417087	T	-1G
2	38434484	T	-7TACCAGG
2	38477635	A	-2CT
2	51761538	C	-1T
2	71012837	T	-1C
2	94609306	G	-1A
2	141598288	C	+1T
2	166394678	A	+1T
2	167234273	A	-1T
2	218886425	C	-1G
2	230477985	T	+1G
3	4104650	G	-1A
3	8446829	T	-5ACATA
3	43245041	C	-1A
3	43275465	T	+1C
3	43284227	C	+1A
3	43290414	C	+1T
3	43305938	C	-3AGG
3	43311709	T	-1A
3	43366928	T	-1A
3	43382090	C	-1A
3	43382663	C	+1A
3	43387386	G	-1T
3	43437950	A	+1T
3	43734666	G	-1A
3	43780451	C	-2CA
3	43903971	G	-1T
3	43908311	G	-1A
3	43910470	C	+2TT
3	43955299	C	-1A
3	44058574	C	+1T
3	44072064	T	-1C
3	44105411	G	+1A
3	44109150	C	-1T
3	44203021	C	-3CTT
3	44314133	A	-1G
3	44336602	G	-1T
3	44338689	G	+1C
3	44381924	G	+1A
3	44382127	T	-1A
3	44386136	T	-2GA
3	44387891	A	-1C
3	44388294	C	-6TTTGAG
3	44394100	T	-5TCCCC
3	44410566	A	-1G
3	44426159	G	-1T
3	44454199	A	+1T
3	44507063	T	-1A
3	44512948	A	+1T
3	44518782	T	+1A
3	44519958	C	+1G
3	44522367	G	-3TTT
3	44522729	A	-7CTACATT
3	44572563	A	-1C
3	44611269	C	+1T
3	44615371	A	+1T
3	44626090	C	-3CTT
3	44644349	G	+2TT
3	44653933	G	+1T
3	44665214	T	-2TC
3	44673936	T	-4TCAG
3	44735222	T	+2GA
3	44735957	G	-1A
3	44750906	G	+1T
3	44806180	G	-2TA
3	44875030	T	+1G
3	44876499	G	+1A
3	44878903	A	-1T
3	44887871	A	+1T
3	44896496	C	-1A
3	45036791	G	-4AGAC
3	45041878	T	-2CA
3	45043018	C	-4TTAA
3	45049873	A	+1T
3	45053966	G	-1A
3	45059537	G	+1C
3	45082700	T	-1G
3	45096969	G	-1A
3	45100554	A	+1T
3	45100753	T	+2CA
3	45145975	A	+1T
3	45146181	A	+1G
3	45146234	G	-1A
3	45146521	G	-1A
3	45179011	G	-1C
3	45181290	A	-1T
3	45184599	T	-1C
3	45231558	C	-1A
3	45241998	T	-1A
3	45255867	A	+1G
3	45267243	G	+1A
3	45508140	G	-1T
3	45523505	G	+1T
3	45531007	A	+1T
3	45532449	G	-1A
3	45541663	A	-7CGGGTTG
3	45546460	C	-2CA
3	45564539	A	-3TAT
3	45564707	C	-1T
3	45607873	C	-2TT
3	45643482	A	-1T
3	45644608	C	-2TG
3	45647476	G	-1A
3	45662003	C	+1A
3	45666959	T	+1A
3	45676544	G	+1C
3	45690794	T	-1G
3	45691040	G	+1T
3	45693844	A	+1T
3	45696253	C	-2AG
3	45753646	T	-1A
3	45758758	A	+1T
3	45790899	A	-1T
3	45801231	A	-1T
3	45855862	A	-2TT
3	45856031	A	-1C
3	45901168	C	+1A
3	45918770	G	+1C
3	45951004	G	-1A
3	46037284	C	+1A
3	46038433	G	+1T
3	46041810	C	+1A
3	46051789	T	-1C
3	46055710	C	-1A
3	46059098	A	-1T
3	46060566	T	+1A
3	46062267	T	+1C
3	46062721	A	+1T
3	46074664	G	-1A
3	46099493	T	+3ACA
3	46111422	A	-1T
3	46116969	G	-1A
3	46119378	A	-2TT
3	46140591	T	-1G
3	46312715	T	+1A
3	46339312	A	+1G
3	46339667	A	-1G
3	46350967	G	-1T
3	46353787	C	+1A
3	46367456	A	-1C
3	46368746	T	-1A
3	46381950	C	-1A
3	46384079	C	-1T
3	46390989	T	-1A
3	46393869	A	-2TT
3	46402208	C	-1T
3	46405353	A	-2TT
3	46414362	T	-1G
3	46424148	T	+1A
3	46428147	C	+1A
3	46460637	C	-7AGTCAAT
3	46483138	T	+2AA
3	46483237	G	-4ATAT
3	46487350	T	-1G
3	46572772	A	-1G
3	46694735	C	+1A
3	46696587	C	-3ACT
3	46898154	G	+1A
3	46900706	C	-1A
3	46930110	A	+1G
3	46931227	A	-1G
3	46945043	T	-1C
3	46948011	A	-1T
3	46951609	T	-2CA
3	46967816	C	-1T
3	46969208	A	-1T
3	46972810	G	-2AA
3	46975059	A	-1C
3	46976459	T	-2TC
3	46977955	C	+1A
3	47087666	T	-1C
3	47088109	C	+1A
3	47089419	C	+1A
3	47090221	T	+1C
3	47091289	A	-1G
3	47147535	G	-1A
3	47153244	G	+1A
3	47205973	T	-1G
3	47230341	A	+1T
3	47236000	C	-1A
3	47244951	A	+1C
3	47273104	T	-1G
3	47279324	G	-4AAAC
3	47282475	C	+2TG
3	47282916	G	+1A
3	47290228	G	+4CTGT
3	47295951	G	-3GAA
3	47298515	G	+1A
3	47318138	C	+1T
3	47324314	T	-1G
3	47374201	A	-6TCTTTG
3	72125493	G	+1A
3	93467215	A	+1T
3	132973715	A	-1G
3	164198945	C	-1A
4	73707582	A	-1G
4	87933889	A	+1G
4	123068716	G	+1T
4	135772683	T	+1C
4	150128895	T	-1G
4	163809680	T	+1A
4	163870940	C	-3ATG
4	166154417	T	-2TG
4	169797635	T	-1C
4	174608619	T	-1A
4	174618377	A	+1G
4	174620346	A	+1G
4	174950477	C	+2AG
4	174952342	A	+1G
4	174960035	T	+1G
4	174963646	C	-4TGTA
4	174964031	G	+2TT
4	174985309	T	-3TTC
4	174992939	C	+2AG
4	174996482	G	+1T
4	174997193	A	-2CC
4	175001419	C	+1G
4	175015795	T	-1C
4	175016972	A	+1T
4	175018773	T	+1C
4	175023596	G	+1A
4	175046896	T	+2TC
4	175065650	A	-1T
4	175066242	T	-2AA
4	175066670	T	+1C
4	175067368	C	+4GAGA
4	175068531	T	-1C
4	175068724	A	+1C
4	175070590	G	+1T
4	175071680	A	-2TT
4	175071750	A	+1T
4	175072809	A	+7TGTGGGT
4	175078420	C	+1T
4	175084712	T	-1A
4	175086699	C	-6AGTGAG
4	175116207	C	-3GAG
4	175148405	G	-1T
4	175152941	A	+1T
4	175153336	A	+1T
4	175155313	C	+1T
4	175158970	C	+2TT
4	175159145	T	-6TCCGAG
4	175161850	A	+1T
4	175172037	C	-1T
4	175174579	A	-1C
4	175178471	A	-1G
4	175179259	C	-2AG
4	175183029	A	+1T
4	175185577	G	-1A
4	175187783	C	-2TG
4	175192845	T	+1A
4	175222208	A	+1C
4	175223312	T	-4AGTG
4	175229585	A	+1G
4	175232976	C	-3GAG
4	175266320	T	-1G
4	175291840	T	+1G
4	175294529	C	-2AG
4	175303247	G	-1C
4	175303456	A	+1T
4	175305176	A	+1T
4	175307512	T	+1G
4	175309704	A	+1T
4	175323870	A	+1T
4	175340729	T	-2AC
4	175354329	A	-3GTG
4	175356290	C	+1A
4	175368381	T	-4AAAG
4	175376980	C	-1T
4	175379829	C	+1A
4	175396067	C	+1G
4	175398957	A	-1T
4	175399935	G	-2GA
4	175404098	G	-2CT
4	175409501	T	+1A
4	175413986	T	-1A
4	175449698	G	-1A
4	175449766	T	-1C
4	175450947	G	+1A
4	175451097	A	-1T
4	175453057	G	+1A
4	175457365	C	+2TG
4	175459180	G	-2AA
4	175496225	C	-4TGAG
4	175497229	T	+1G
4	175501637	G	-1A
4	175519190	T	-1G
4	175521940	G	+1A
4	175529150	G	-1A
4	175543593	T	+1A
4	175549563	T	+2AC
4	175555642	C	-1T
4	175565307	G	-1T
4	175569724	T	-2AA
4	175587128	C	-1G
4	175591931	G	+1A
4	175639688	G	+2AA
4	175656595	G	+1A
4	175727036	C	+1T
4	175730219	G	+2CA
4	175735176	A	-4AGGC
4	175735745	G	-2AC
4	175741202	C	+1T
4	175747017	C	+1G
4	175752938	G	-1T
4	175756583	C	-4TGTA
4	175758260	A	-2TC
4	175758764	A	-1G
4	175760357	T	-1A
4	175786217	A	+2AC
4	175791541	C	+1A
4	175792830	G	+4CTGA
4	175808780	T	-1A
4	175812278	G	-1A
4	175814998	T	-1A
4	175817765	G	-1T
4	175821496	G	-1A
4	175833025	C	-4TTTG
4	175838228	A	-1T
4	175839376	G	+2TC
4	175852478	A	+1C
4	175857791	C	+1T
4	175865181	A	+1T
4	175886534	T	-2GG
4	175887601	A	+1C
4	175900077	A	+1G
4	175900458	A	-1T
4	175929536	A	+1G
4	175931524	A	+1T
4	175935053	A	-1T
4	175948126	A	-1T
4	175950232	T	+4TGTC
4	175961077	A	+1T
4	179584804	A	+2TC
5	51154571	C	+1G
5	51156874	G	-1T
5	51159555	A	-1T
5	51200277	A	-2AG
5	51221564	T	+1C
5	51267996	T	+4TTTC
5	51282513	T	-1C
5	51305184	T	-2CA
5	51322141	T	-1C
5	139465401	C	-6ACTTTT
6	24616739	T	+1C
6	64134333	T	-1A
6	103679190	A	-1G
6	140068118	C	-1T
7	50591943	C	+1A
7	110537962	G	+1C
7	118548970	T	+1A
8	8233843	G	+1T
8	48618686	G	-2CC
8	48621184	A	-1G
8	48621865	T	-5GACTG
8	48691248	T	-1C
8	48785627	G	-1A
8	48859998	G	-1C
8	48865451	C	-2TT
8	48959010	A	-1C
8	49263240	C	+3TAT
8	49289400	A	+1T
8	49382361	C	+4ATTG
8	49383744	A	-1T
8	49386498	A	+2AC
8	49392867	A	-1C
8	49408307	G	-1T
8	49413676	A	+1C
8	49417590	G	+1C
8	49418359	A	+1C
8	49418372	G	-2TC
8	49438605	C	+2CA
8	49439150	A	-2CC
8	49441053	A	-1C
8	49443449	G	+1C
8	49447024	C	+4TCTG
8	49452254	T	+2TC
8	49479633	A	-1T
8	49487332	T	+1C
8	49487702	G	+3AGA
8	49489045	A	-3GCC
8	49567646	A	-3GAG
8	49573218	G	-1A
8	49588119	C	-1A
8	49624258	A	+1C
8	49637341	T	+1G
8	49679926	T	+1G
8	49694696	A	-1C
8	49696616	T	-1A
8	50974648	A	-1C
8	50978918	A	-4TCTT
8	51029222	G	+1C
8	51032292	T	+3CTC
8	51035266	T	-1A
8	51036984	G	-1A
8	51062091	T	+1C
8	51133084	A	+1C
8	51153670	T	+1A
8	51192166	G	-1T
8	51193839	C	+2AA
8	51215204	C	-1T
8	51221195	A	+1T
8	51221625	G	+1A
8	51242958	T	-1G
8	51250165	C	-1T
8	51253939	C	-4CTAA
8	51258522	T	-1G
8	51322500	G	-1T
8	51327217	T	-3TGA
8	51330617	C	-1A
8	51330703	C	-1T
8	51330757	T	+1A
8	51332485	C	-3ATG
8	51389844	A	+1C
8	51432516	T	-1G
8	51440020	C	-2TG
8	51446071	T	+1C
8	51449245	A	-1C
8	51476540	G	-1C
8	51484928	C	+1G
8	51488798	T	+1A
8	51514857	A	-1T
8	51592218	G	+4GGCA
8	51599268	C	+6TAGGTG
8	51608046	G	-1T
8	51714938	A	-1T
8	51720131	A	-1G
8	51722715	T	+2TC
8	51837783	A	-1T
8	51839334	T	-2AC
8	51868596	A	-2GT
8	51879985	G	+1C
8	51881921	T	-1A
8	51902576	G	-1T
8	51906948	T	+1G
8	51909539	G	+1C
8	51939147	T	-4GGTG
8	51948667	T	+1C
8	52066829	A	-2GT
8	52074015	C	-3GAT
8	52110686	A	+1G
8	52113086	A	-1T
8	52122038	C	-6AAGGCT
8	52180242	C	+2TT
8	52180991	T	-1A
8	52183346	C	+1A
8	52188060	T	+1C
8	52188138	G	-1T
8	52189506	G	+1T
8	52191863	T	-1A
8	52199066	A	-5GACCC
8	52214475	A	-1T
8	52427173	T	-3TTG
8	52427581	T	-2TC
8	52428874	A	+1C
8	52451529	C	-1T
8	52474444	G	+1T
8	52483625	T	-1A
8	52484567	A	-1T
8	52492978	A	-1T
8	52504227	G	-1C
8	52512370	A	+3CGC
8	52517173	G	+1A
8	52528733	A	-1G
8	52530731	T	-4CTGA
8	52531988	C	+1A
8	52539365	T	-1C
8	52548906	T	+4CTGA
8	52552781	A	+4AAGC
8	52560622	C	-4TGCT
8	52695288	C	+4CTGT
8	52701874	T	+1C
8	52706300	T	+1A
8	52709687	A	+1T
8	52731743	A	-2CC
8	52783137	A	-1G
8	52786654	T	-1A
8	52788310	A	+5TGCAG
8	52818915	T	-1G
8	52832427	G	+1C
8	52846029	C	-1G
8	52922128	C	-1A
8	52928777	G	+1T
8	52951913	C	+3CAA
8	52965895	G	+1T
8	52969430	G	+1A
8	52969821	G	+1A
8	52972335	G	-1A
8	52975741	G	+1A
8	53045919	T	-1G
8	53112479	T	+1C
8	53116267	G	-1T
8	53123399	T	+1A
8	53128203	C	+4TAAA
8	53135221	C	+1T
8	53139839	G	-1T
8	53143834	C	-1T
8	53144834	T	-1C
8	53159789	A	+1C
8	53160187	T	-1G
8	53162236	G	-1T
8	53172937	G	-2CA
8	53207552	T	+1A
8	53217713	G	-1C
8	53225467	T	-1A
8	53226366	G	-1A
8	53226506	G	-4CTAT
8	53899429	G	-1A
8	53904616	A	-1T
8	53941357	G	-2CC
8	53964175	A	-1G
8	54002609	T	-1C
8	54040554	A	-5GAGGC
8	54082927	T	-1G
8	54111050	T	-1C
8	54117360	T	-1A
8	54120538	T	+2GA
8	54127044	G	-1T
8	54130883	A	-2TC
8	54141739	T	-1C
8	54247492	T	-1G
8	54274884	C	-1T
8	54303235	G	-4AGAT
8	54322349	C	+1A
8	54362181	T	-1C
8	54362629	A	-1C
8	54393946	A	-1G
8	54394834	G	-1A
8	54419807	A	+2AT
8	54421073	C	-2TG
8	54421821	C	-1A
8	54431592	T	+1G
8	54463174	T	+2GG
8	54521379	C	-1T
8	54536710	T	-1C
8	54542109	C	-1T
8	54563006	T	-1G
8	54564866	T	-2TA
8	54585417	T	-1G
8	54718436	C	+1T
8	54719268	C	+1A
8	54775763	T	+1G
8	54783092	T	-3TTC
8	54795066	G	-2CC
8	54810173	C	+1A
8	54810294	A	-1T
8	54816627	G	+1A
8	54817708	G	-1A
8	54820461	A	-1G
8	54827503	G	+1T
8	54886267	G	+1A
8	54888566	G	-1A
8	54893002	A	-1C
8	54914720	G	+1A
8	54934215	C	-1A
8	54939082	A	-2GT
8	54944775	A	-1G
8	54988870	A	+4TTGT
8	54989310	T	+4TGTC
8	55111961	A	-1T
8	55119965	C	-1A
8	55120039	A	+1T
8	55123270	T	-7AGAGTCC
8	55133370	T	-1G
8	55140261	A	-1G
8	55161720	A	+2CT
8	55196377	T	+2TG
8	55259903	G	-1A
8	55485014	T	-4CAGA
8	55552854	A	-1T
8	55646646	T	-1G
8	55658897	A	+1T
8	55745296	A	+1T
8	57595930	C	-1T
8	57607943	A	+2CT
8	57615612	T	+1C
8	57635497	G	+1A
8	57643441	C	+1A
8	57666898	T	-1G
8	57667697	T	-4TGTG
8	57716061	A	-1C
8	57872787	A	+1T
8	58000892	T	-1A
8	58023177	T	-1G
8	58057011	A	-1G
8	58088389	G	-2TA
8	58121209	G	-1A
8	58121653	A	+1C
8	58128584	G	-4CTTA
8	58133695	C	-1A
8	58134868	C	+1A
8	58152441	G	-1A
8	58161298	G	+1A
8	58162965	G	+1C
8	58209110	G	-2GT
8	58222814	G	-1T
8	58223956	T	-1G
8	58225684	A	-2AC
8	58268981	T	-2AA
8	58298955	A	-1C
8	58312205	T	+1C
8	58328943	T	+1A
8	58332924	A	-4AAAC
8	58376570	A	+3GCT
8	58384291	A	+1T
8	58392820	C	-1A
8	58393700	A	+2TG
8	58395404	C	+1A
8	58409023	A	-1T
8	60670228	A	-1C
8	60675131	A	-4TGTT
8	60691854	T	-1G
8	60708339	T	-1C
8	60958675	T	-3ATC
8	60958758	G	-3TTC
8	60964491	C	-2TA
8	60968595	C	+1A
8	60970201	T	-1G
8	60971077	G	+2AC
8	61177807	T	-3GTC
8	61198593	A	-1C
8	61220882	C	+1A
8	61359584	G	+1T
8	61361075	A	+1G
8	61361419	T	-3ACA
8	61362396	T	+7TGGTAAA
8	61367248	T	-1G
8	61375989	C	-4TTGT
8	61389539	C	+4ACAG
8	61396102	G	-2AC
8	61421140	A	-1G
8	61468610	A	+1T
8	61475468	C	-1A
8	61510744	A	-4AAAC
8	61521323	C	-2TG
8	61570134	T	-1A
8	61571137	C	-2TT
8	61594992	C	+1A
8	61603035	C	+1A
8	61605350	T	-1A
8	61639147	T	+1G
8	61737139	A	+4CGGT
8	61737392	C	-3CTT
8	61743956	C	-1A
8	61784373	T	-1G
8	61786194	T	-3TTG
8	61787055	C	-4TGTT
8	61789558	A	+1G
8	61789841	G	-1A
8	61790018	A	+1C
8	61795030	A	-1T
8	61795975	G	-2AC
8	61815201	T	+1G
8	61848971	T	-1G
8	61871987	T	-2GA
8	61887132	T	+1G
8	61913454	A	-1G
8	61922449	G	-1C
8	61922647	A	-1G
8	61940473	C	+1A
8	62139852	A	-1G
8	62140896	A	+1G
8	62142309	A	-1C
8	62158779	A	-1G
8	62201800	A	-1T
8	62203710	T	+1A
8	62206462	T	+1A
8	62235457	C	-1G
8	62243518	A	-1C
8	62250940	G	-1C
8	62253368	C	+1G
8	62256276	A	-1C
8	62268665	T	-1C
8	62286539	C	+2CT
8	62289130	T	-1C
8	62299218	G	+2TT
8	62306063	G	+1C
8	62308253	A	+1C
8	62309566	C	-2TG
8	62339529	C	-2TG
8	62511986	G	-1A
8	62523808	C	+1G
8	62710364	A	-3GTG
8	62714526	G	-1A
8	62720206	G	-1A
8	62728631	A	-1C
8	62738230	C	+3TTA
8	62763560	A	-1G
8	62780485	T	-1G
8	62786809	T	-1A
8	62794899	A	+1C
8	62811237	A	-1C
8	62812266	A	-2AC
8	62850663	C	-1A
8	62875058	A	-1G
8	62879312	A	-1T
8	62901702	A	+1G
8	62910531	T	+1A
8	62915285	A	-5AACGG
8	62917629	T	-1C
8	62922466	A	+1G
8	62929108	T	-1G
8	62930835	A	-1G
8	62941742	T	+2AC
8	62944016	G	-1A
8	62976615	G	+1T
8	62998487	T	-1C
8	62999240	G	+5TTCTC
8	63000450	C	-2CT
8	63002660	A	-1C
8	63079660	A	+1C
8	63103405	C	+1G
8	63109368	T	-1G
8	63154499	C	-2AG
8	63186617	A	+1C
8	63229297	T	-3AAC
8	63242954	A	+2AC
8	63248591	G	+1T
8	63258266	C	+1T
8	63261828	A	-1T
8	63268839	A	-1T
8	63292310	A	-1G
8	63301004	C	+6TACTAA
8	63369987	C	+1A
8	63408329	C	+1A
8	63456201	A	-1G
8	63485639	A	-1G
8	63496245	C	-1G
8	63530941	T	+1G
8	63533962	G	+1T
8	63567941	A	+1T
8	63571283	A	+1G
8	63603210	G	-1A
8	63659660	G	-1A
8	63674599	A	+1T
8	63744363	T	-1A
8	63961471	C	+1A
8	63981720	C	-1T
8	63985325	T	-1G
8	64019596	C	+4TTAG
8	64030603	G	-1C
8	64037591	A	+1G
8	64040991	A	-1T
8	64077272	C	-2CA
8	64084181	G	+2TC
8	64085461	T	-2AA
8	64087981	C	-1G
8	64088037	G	-1C
8	64111858	T	+1C
8	64116432	G	+1A
8	64119740	C	+1T
8	64127457	C	+2AG
8	64128063	A	-1T
8	64130811	C	-2TG
8	64245945	T	-3AAG
8	64249152	G	-1A
8	64300616	T	+2TA
8	64303836	A	+1C
8	64332841	G	-1A
8	64381819	T	-1G
8	64449308	A	-1G
8	64496483	G	-1C
8	64511146	C	+1T
8	64516300	T	+1G
8	64526726	C	-2TT
8	64554138	A	+2CC
8	64585223	A	+1T
8	64585609	G	+1A
8	64594372	G	+1A
8	64595003	G	+3TCA
8	64600280	G	-5GGAGA
8	64602779	T	-1A
8	64605084	A	+1C
8	64605432	T	-1G
8	64608647	T	+1G
8	64609472	T	+1A
8	64615418	A	+1T
8	64617292	T	-1C
8	64631924	C	-2AA
8	64653213	A	-1G
8	64661781	G	-1A
8	64746986	T	-7TCTCACA
8	64789328	T	-5GTTCG
8	64803831	G	-4TAAC
8	65141371	A	+1T
8	66044706	A	-3AAG
8	66045438	G	-3TAT
8	66049491	C	+1T
8	66050061	C	-3TCT
8	66051571	A	+1G
8	66059346	A	-1T
8	66061980	A	+1T
8	66062803	C	-7AAGACCG
8	66066915	A	-1T
8	66074319	G	-1T
8	66075128	C	-2TT
8	66075296	A	+1C
8	66075426	T	-1C
8	66078108	T	+1C
8	66082006	T	-3ATA
8	66113622	T	-1A
8	66176072	T	-1C
8	66176690	T	-1C
8	66176692	T	-5GCATC
8	66210816	C	-3CAA
8	66214674	G	-2AA
8	66223541	T	+1A
8	66230080	G	+1A
8	66230644	T	-3AGC
8	66233571	C	+1A
8	66241594	T	+3AAC
8	66249518	A	-1T
8	66279087	C	-1T
8	66289705	C	+2AG
8	66290960	A	+6CAGGGT
8	66314280	T	-1C
8	66317475	C	-1T
8	66378027	G	-1C
8	66491945	A	-1G
8	66497190	A	-3GAG
8	66511329	A	+1G
8	66579423	A	+1G
8	66736570	T	+4TTCA
8	66749972	C	-2AA
8	66751221	A	+1G
8	66754577	A	-1C
8	66785265	C	-1T
8	66801314	C	+1T
8	66803243	C	+2CT
8	66807885	T	-2TC
8	66808830	C	+1A
8	66824449	C	+1T
8	66830350	A	+3AGG
8	66833976	G	+1T
8	66834946	C	-1T
8	66968886	T	+2AA
8	66982469	C	-1T
8	66984014	C	-1A
8	66985863	C	+1A
8	67256519	C	+1A
8	67284583	T	+3TGA
8	67312469	T	+4ACTC
8	67321017	T	-4GACA
8	67360731	T	+1C
8	67379462	A	-2AT
8	67404314	A	-1G
8	67435752	G	-1A
8	67436942	G	-1A
8	67452876	G	-1A
8	67472513	C	+2TA
8	67475431	T	-2TC
8	67480597	A	+1G
8	67534443	T	+1A
8	67557822	T	-2GA
8	67569839	A	+1T
8	67589447	T	-2CC
8	67612102	A	+3TTT
8	67623432	C	+1A
8	67640327	C	+1T
8	67671538	A	+1T
8	67721458	C	-2CA
8	67731011	C	-1G
8	67751480	A	+2AC
8	67755208	G	+1T
8	67767337	A	+1T
8	67769060	C	-2AA
8	67779047	A	+1C
8	67784380	T	+1G
8	67803378	T	+1G
8	67804063	A	-1T
8	67804571	T	-2GC
8	67808520	G	+1C
8	67813318	A	+1T
8	67845931	A	+1C
8	67865915	G	+4GAGA
8	67871180	T	+1G
8	67875779	A	+1T
8	67912486	C	+1G
8	67934462	T	+1C
8	67944468	T	+2AC
8	67950330	A	-1C
8	67963334	G	-1T
8	67971347	T	-1G
8	67979878	A	+1C
8	67987919	A	+1T
8	93908833	G	+1T
8	124182090	C	-1T
9	35060407	C	-1T
9	58371358	A	-2CT
9	73491989	G	-1C
9	107163921	G	-1C
10	21236492	G	-1A
10	67856569	G	-1A
10	99678936	A	-3TAT
10	102626064	A	+1T
11	87209864	A	-1C
12	5258921	A	-1C
13	6696358	C	-1T
13	17365149	G	+1A
13	22006288	G	-1A
13	46112783	A	-1T
13	46115487	C	-1G
13	46119672	C	+2TG
13	46125168	G	+1T
13	46173920	A	+1T
13	46206944	T	+2GA
13	46208525	C	-1A
13	46245241	A	-1T
13	46259135	G	-2CA
13	46261794	T	-4TCTC
13	46275375	T	-1A
13	46321432	G	-4AAAC
13	46327393	C	-1T
13	46329044	A	-1T
13	46333328	A	-1G
13	46333632	T	+1G
13	46341315	T	-2TC
13	46347983	G	+2AA
13	46353045	C	+1G
13	46362914	T	+1G
13	46374122	T	-2GG
13	46374705	C	-1T
13	46381451	C	+1T
13	46391428	A	-1T
13	46398701	C	+4GAGG
13	46401179	A	-5TGGGG
13	46412412	A	-7GGCAAGG
13	46428939	C	+1A
13	46431459	T	-1G
13	46436554	C	-1A
13	46444225	A	-2AG
13	46445801	T	-4AGTC
13	46446454	T	-2AA
13	46463912	C	+2TA
13	46468482	G	-1C
13	46470817	G	-2GA
13	46474645	T	-4CTAC
13	46485494	G	-1T
13	46489224	A	+2TT
13	46499469	A	-2AT
13	46507753	A	+1T
13	46513982	T	-1C
13	46514646	T	+2AG
13	46515386	G	-4GCAA
13	46518609	A	+4AGAG
13	46519827	G	+1A
13	46522081	T	-1A
13	46527205	G	-2TC
13	46543269	T	+4ACTG
13	46588127	G	-1C
13	46639691	A	-1C
13	46730809	C	-2CT
13	46824265	C	-1A
13	46973571	C	+1A
13	46978573	A	+2CT
13	46978967	G	+1A
13	46996280	G	+1C
13	47016551	T	-1C
13	47045168	T	-1G
13	47066938	G	-1A
13	47067305	C	-2AT
13	47068538	T	-1C
13	47069028	C	+2AG
13	47069234	G	+5CTCTT
13	47087359	C	-5GTTAG
13	47094677	A	+1T
13	47111418	G	-1A
13	47121154	C	-1T
13	47121895	C	+2AA
13	47124620	C	-4TCTG
13	47125537	A	-5AAGTT
13	47125733	A	-1C
13	47128885	A	-1C
13	47132261	A	-1G
13	47185523	C	-1G
13	47185622	T	+1C
13	47187818	G	-1A
13	47190820	C	+1G
13	47200838	G	+1A
13	47221931	T	-1A
13	47229618	A	-1G
13	47233312	T	+2GA
13	47270813	T	+1C
13	47295794	A	-1G
13	47331101	G	+3AGT
13	47333218	T	-2GA
13	47374123	A	-1G
13	47379151	A	-1T
13	47471477	T	-1G
13	47525242	C	+3ATA
13	47553134	A	-5TGGCC
13	47559863	C	-1A
13	47577450	G	-1T
13	47586332	A	+2CT
13	47615244	T	-1C
13	47657892	T	-1G
13	47658496	T	+4GTAC
13	47658720	C	+1G
13	47726111	A	-1G
13	47728035	G	+2TT
13	47729346	C	-3TTA
13	47737741	C	+4TCTT
13	47737883	G	-1A
13	47765131	T	-1A
13	47768501	G	+2TT
13	47772472	T	+1G
13	47801403	T	-3GTC
13	47852356	T	+1A
13	47878116	A	-1C
13	47912636	G	-1C
13	47921704	C	-2AA
13	47921783	C	+1T
13	47924718	T	-4AGTC
13	48008951	A	-1T
13	48019743	T	+2CA
13	48022961	G	-1A
13	48023552	C	-2AA
13	48023978	T	+1G
13	48024706	T	+1G
13	48029862	G	-2GC
13	48029865	A	-2CT
13	48030043	T	+1A
13	48030074	A	-1C
13	48048556	G	+1C
13	48049348	C	-1A
13	48051463	C	+1A
13	48052905	C	-1A
13	48055218	G	-1A
13	48058479	A	+1C
13	48062968	A	-1G
13	48063953	C	-1A
13	48072923	G	-1C
13	48079944	A	-2CG
13	48083107	T	-1C
13	48084433	C	-3CCA
13	48292669	A	-2GT
13	48301374	G	+1A
13	48305552	G	-1A
13	48306312	A	-4ACTT
13	48307982	C	+3TTA
13	48318844	C	-1A
13	48319504	C	-7ACTGTAG
13	48321133	T	-4CAAA
13	48347979	T	+1G
13	48352607	T	-1G
13	48353949	T	+1G
13	48376254	G	-1T
13	48384283	C	-1A
13	48394888	C	+2TA
13	48397883	T	+2CC
13	48416018	C	+1A
13	87235122	A	-2GT
14	13252649	A	-1C
14	83054173	C	-1A
15	50364266	A	-1C
15	74861860	A	-1T
17	6469266	A	-2AG
17	28672630	G	-1A
17	31781278	T	-1A
17	41217034	G	-1T
17	43600057	T	-1G
17	54731303	A	-1G
18	297388	A	-1T
18	22051544	C	+1T
18	65979788	T	+1C
18	73800302	C	+2AG
18	74092696	C	-4AAGT
18	83149189	T	-1C
19	16373069	C	+1T
19	18521059	C	-1A
19	33981346	C	-1T
19	41090054	A	-1T
19	43467094	T	+1A
20	32289819	A	+1T
X	23131499	G	-1A
X	23133255	C	-1A
X	23181962	C	-2AT
X	23266140	A	+1G
X	23282259	G	+1A
X	23282305	C	-1T
X	23310770	C	-1G
X	23317800	C	+1T
X	23357093	T	+3CTA
X	23368594	T	+1C
X	23392123	T	+3CCA
X	23397819	C	+1T
X	23421010	A	-3TCT
X	23466524	A	-1G
X	23468994	G	+1T
X	23495559	G	-1T
X	23500551	C	+1T
X	23503198	T	+1A
X	23527752	G	+1A
X	23583354	A	-1G
X	23623536	G	-1A
X	23629654	A	-2TT
X	23629720	A	+1G
X	23633015	G	-1T
X	23650669	C	+1T
X	23667031	A	-7CTGTTGT
X	23689928	G	-3TGT
X	23704402	T	-1G
X	23708052	A	+1G
X	23739959	A	+2TG
X	23833608	C	-1A
X	23873554	A	-3CTC
X	23875913	G	-1A
X	23880400	A	-1G
X	23918050	C	+1T
X	23922464	A	-1C
X	23934766	T	-1C
X	23994916	T	+3AGA
X	24016588	G	-1T
X	24073307	C	-1A
X	24078450	T	+1A
X	24084557	G	+1C
X	24085646	A	+1T
X	24099813	A	-1T
X	24110842	C	-7CTGAGGG
X	24273172	A	+1T
X	24288231	G	-1A
X	24311526	G	+1A
X	24312919	T	+2GC
X	24340798	A	+1G
X	24396622	C	-2AT
X	24465171	G	-1A
X	24571688	T	+2TC
X	24583258	G	-1A
X	24594218	T	-1A
X	24613433	G	+1C
X	24641342	A	+2AT
X	24649437	C	+2TT
X	24679202	A	-2AT
X	24689595	T	-1C
X	24709145	T	+1A
X	24710063	T	+1G
X	24717650	C	+1A
X	24742265	A	+1T
X	24762309	C	-2AT
X	24771834	T	+1A
X	24789183	G	+1A
X	160409263	G	-1A
2r	1135273	A	-1T
2r	1138753	G	+6AAGATA
2r	1192489	T	-1A
2r	1198093	A	+1C
2r	1209763	A	-1T
2r	1211672	G	-1T
2r	1238822	G	-1A
2r	1259862	A	-1G
2r	1266415	T	-1G
2r	1267159	G	-1T
2r	1267867	A	-1G
2r	1269547	G	+1C
2r	1288468	G	-5TAAGA
2r	1290146	T	-1A
2r	1300689	C	-2AA
2r	1302333	G	+1T
2r	1304493	G	+1A
2r	1326406	G	-1C
2r	1349250	A	-2AG
2r	1350153	A	-1T
2r	1350962	T	-4GAAA
2r	1356993	C	+1A
2r	1359707	A	-1C
2r	1366784	T	-2AC
2r	1371669	T	-1G
2r	1373479	C	-2AG
2r	1404315	A	-1T
