# Supplementary material for: Genetic basis of transcriptome differences between the founder strains of the rat HXB/BXH recombinant inbred panel
Source: Genome Biol. 2012 Apr 27;13(4):r31. doi: 10.1186/gb-2012-13-4-r31 (PMC3446305; doi:10.1186/gb-2012-13-4-r31)
Supplement: Additional file 8 — Validation of indels. A table that contains the details on the validated indels. [file gb-2012-13-4-r31-S8.XLS]

## Sheet: Sheet1
chromosome	position	reference allele	alternatve allele	strain_with_SNV	forward_primer	reverse_primer
1	36699635	A	-2TT	SHR	TTTGTGTAGCTCTGGCTGAC	ACACACAGACAAACCCTGTC
1	173562910	G	+4ACAA	SHR	GACTCTTCTGTGCCTTCACC	TGGAGAAAGTGGAAGGTAGG
1	194648692	T	+1C	SHR	GGGAACAGTCAGAATTAGGG	ACTTGCCTCCAAGATTTCTG
1	201567830	T	+1C	SHR	CCAGAGCATCAAATTCCTG	ACCAGACACTTCCCAGCTC
1	204357727	A	-1T	SHR	GGCTGTTCTGGAACTCACTC	GGGTTCAAGGACAAGTTGG
1	264143355	T	-1C	SHR	CCCTGAGTCCTTCTTTGAGG	TACACCCACAGCTCAGAAAC
2	19167545	A	+1T	SHR	ATAATGACCAGTCACAATGG	GGATACAGGCCAGAGAAATG
2	60824507	A	-1G	SHR	AAACACGAGACTTTGGAGTG	ACTCGTTTCTGATCCTCCTG
2	88937162	G	+2TT	SHR	GAAACAGGGTTTATGGATGG	GAAGATGGCTCAGCAGTTAAG
2	119030730	T	+1A	SHR	TCTCATTGTCATTTCCATGC	GAGCCTAGGAGAGAATGCTG
2	155676240	T	+2TA	SHR	GAAACGGCAAGTTAAGTGAAG	TTTCTCATCAGCCAGCTTAC
3	28082247	A	+1T	SHR	TCTAAGAGCCTTAGGCATGG	AACCCAGTATAACTTCTGACTCC
3	103714600	C	+1T	SHR	TGTGCATTTGGTGATTTGTC	CCAGGACACAATGAGAAGAG
4	37466209	T	+1A	SHR	CAGGAAGAGGGAGTGGTTG	TTCCCTGCTGTCTACTCCTC
4	129397836	G	+2CT	SHR	CAGATACGGGAGGGAGATG	AGTTCTCTCTCACATTTGTTGG
4	173928377	T	+1A	SHR	TGCTCCAACAAATACACCAC	TGGGTTTATGGAAAGGAAAC
5	8244941	G	+1A	SHR	CTCAGACAAAGGGAAGAAGG	TTTGACCAAAGCCAGGAC
5	77983517	C	+1T	SHR	GTGCTGGGCTGTTGAGG	TGGTAGGTTTAACGAAACTGG
5	98060448	T	+3TCA	SHR	GAATGCAGTGCAGATGTAGC	CCTAACATGGCTGCACATAC
5	115729367	G	+1A	SHR	GACTCAAAGACAATGTAGAGCATC	TGGTTTGGGCATATTTCTTC
5	152646723	G	+3GAA	SHR	GGGAATTTCTGAGTTCAAGG	CTTAGGCTTTCTGGGTTCTG
6	72554182	C	-1T	SHR	CCCTGGAAGGTTCCTAATTC	CTCGGATGTTCATCTCACTG
7	92585027	A	+1T	SHR	CTGAGTGTGATGAGGTTTGG	GCATTATAGGTGCTTAGAAAGG
8	5681851	G	+2AA	SHR	AAATGCATAACAAGCCCTTC	TTTAGGCAACCAATCCTGAG
8	118901478	C	+1A	SHR	ACGCTCTCATCCAGGTAGAC	CAGCCACTTCTACAGTGACC
9	11371848	C	+5AGAGT	SHR	CACTTTAATGGGCCAAGTTC	CCTCTCTGCACCTAGTCTCC
9	99775904	C	+4TCTT	SHR	TCCAGTTCTCTTGAATATAGGC	AGAATCAACAGAACCAGAAGC
14r	1615525	A	-1T	SHR	TAGCAGCAACCAGTATGGAC	GCTAAATGAAACCAGAACAGG
X	46772047	A	-1G	SHR	TAACCTGTTGTGCTGTCCTG	ACAAGGAAGATGCACGTATG
X	95642045	T	+1A	SHR	TGGATGTCCCTGTTTATTAGG	GCGGCAATAGAATCTTATCC
20	7232180	C	-1A	SHR	GACCTTGGAACGACAGTTTC	AGCTAGATGTGAACCCAACG
4	19041830	G	+2GA	SHR	GTCCCTGGAAACCACTTTAG	AACTGCAGGCCCAGTAGTAG
X	24140600	T	-2TA	SHR	AACATCTGTTTCTGGCAATC	GGGAAGAGTTTCTCTTTCAGC
4	39385284	G	+1T	SHR	CCCTGTCTTCCTTGCTTTAC	TGTAAAGAAATCCACATTCAATC
20	43669252	T	+1G	SHR	TGCTACCCAAACACTCACTG	ATGTCTGCCCTCCTCTCTG
4	45682035	A	-1T	SHR	GGTCTGGACTACCTCACTGG	ATTATTCCTCGGCAAATAGC
6	71402535	A	-1C	SHR	AAAGGTTCAACAAGCATCC	TTGCTATAACCTGGCTACCTG
1	87727109	A	+4ACAC	SHR	GCACGCGCTAGTATCACAC	GAATGGAATTCCTGGCTTAC
6	89873113	G	+1A	SHR	AGAGGATTCACCAACCAAAC	TGATGCCTTCTTTAGTTCAGC
8	105042477	T	+2AA	SHR	ACATGGGCATATCAGTACCC	CAGAGGAGCCATTCTATTCC
8	105816552	T	-1A	SHR	TGGCTTTGACAAACTCACTG	CACTGGCGATCTAACACTTG
7	107002886	A	+2CT	SHR	CGTTATTGCCTCATGAACTG	AACTGGGCCTTGTCTTAGG
1	115454571	T	-1A	SHR	CCTCCCGTACTAATATACAACATC	AGTCATTATGGCTCCTGCTG
6	126414421	T	+1A	SHR	TCAAATCTCAGCAACCACAC	GCTCACTTTCCCAATTTGTC
1	134183964	A	+1G	SHR	ACACACCTCTGCGTGTAAAG	CATGGTGGTGAGTTTATGATG
1	139751764	C	-1T	SHR	CAGGTTGCTTCCTCTCTCC	TGAGGCTCAACAGGCTAAAC
2	154521949	C	+1T	SHR	CTTGTGCCATGACAGTGTG	TGGGTATACAGCCATCTTCC
2	158165107	G	-1A	SHR	TGTCAGGGATTGGTGCTTAC	CACATCAAGTTCCCTCCTTC
2	167965230	A	-1T	SHR	AAACAATCTGATTATGCTTTACC	CAGCATTAACCTTTGGTTCAC
2	195245792	G	+1T	SHR	GGGAACTAACTTCTTCACAAGG	AGGAACACCCTTGTTCTGTG
2	222487187	T	-1G	SHR	TTTCCCACTGATAATCAAGC	AACCTGAGTAGGATCCTCTGTATC
1	236862463	A	-1T	SHR	TCCATCCGTTTACCTCAAAG	AGCTATGAAACGGAAACAGC
1	247660849	A	+1T	SHR	GGTTAAACCACCTACAAAGTTC	TCACAGCAGCTAAGAACCAC
5	87087880	C	+2AA	SHR	AACCCAGTGTAGGGGATTGTTG	TGATAACAGCAGACATCAGGACA
5	92645041	C	-1T	SHR	TCTGAGGTTGCTGAGACTGGTG	GCTGGAGTCCTGTCTTCAATCA
4	24757660	T	+2TC	SHR	TGCTAAGAAGAAGGGGATCTGG	CAGGAAGCCAAGAGACACTCAA
2	59956979	T	-1A	SHR	TTCTACAAGTACTGCCCTTCCTCA	TCTCCTCAGAACAGCCATCTTG
