# Supplementary material for: Genetic basis of transcriptome differences between the founder strains of the rat HXB/BXH recombinant inbred panel
Source: Genome Biol. 2012 Apr 27;13(4):r31. doi: 10.1186/gb-2012-13-4-r31 (PMC3446305; doi:10.1186/gb-2012-13-4-r31)
Supplement: Additional file 9 — Structural variants. A list of all the SVs found in SHR and BN-Lx. [file gb-2012-13-4-r31-S9.XLS]

## Sheet: bnlx_a10_a1_ST04_not-shr-a1-a10
chromosome	start	end	variant	based_on	strain_carrying_variant
11	58434689	58434769	deletion	coverage	BN-Lx
12	28074742	28076091	deletion	coverage	BN-Lx
13	2994376	2994766	deletion	coverage	BN-Lx
14	1836276	1836938	deletion	coverage	BN-Lx
17	42804197	42819318	deletion	coverage	BN-Lx
3	47245915	47251167	deletion	coverage	BN-Lx
8	52080770	52084645	deletion	coverage	BN-Lx
X	123970133	123991315	deletion	coverage	BN-Lx
X	123970133	123971023	deletion	coverage	BN-Lx
1	101704356	101704416	duplication	coverage	BN-Lx
10	36115321	36120172	duplication	coverage	BN-Lx
11	82544527	82544579	duplication	coverage	BN-Lx
13	19192755	19192837	duplication	coverage	BN-Lx
14	48756581	48756640	duplication	coverage	BN-Lx
14	15118011	15119484	duplication	coverage	BN-Lx
16	43611355	43611484	duplication	coverage	BN-Lx
2	27084052	27084103	duplication	coverage	BN-Lx
3	68631814	68631867	duplication	coverage	BN-Lx
3	145835841	145835894	duplication	coverage	BN-Lx
4	150939974	150940053	duplication	coverage	BN-Lx
4	174753560	174753625	duplication	coverage	BN-Lx
6	138266930	138267374	duplication	coverage	BN-Lx
7	74548020	74548075	duplication	coverage	BN-Lx
7	9189261	9189328	duplication	coverage	BN-Lx
7	111504121	111505058	duplication	coverage	BN-Lx
7	23775015	23775741	duplication	coverage	BN-Lx
8	52954857	52959669	duplication	coverage	BN-Lx
8	784243	784316	duplication	coverage	BN-Lx
9	10253663	10253949	duplication	coverage	BN-Lx
X	158993530	158993580	duplication	coverage	BN-Lx
X	116310967	116311035	duplication	coverage	BN-Lx
X	106497295	106521586	duplication	coverage	BN-Lx
X	129272790	129273977	duplication	coverage	BN-Lx
1	784320	803786	deletion	coverage	SHR
1	1943216	1961637	deletion	coverage	SHR
1	2029214	2146072	deletion	coverage	SHR
1	14764535	14770195	deletion	coverage	SHR
1	15324614	15330087	deletion	coverage	SHR
1	18296218	18298776	deletion	coverage	SHR
1	48266036	48277792	deletion	coverage	SHR
1	49090438	49114092	deletion	coverage	SHR
1	49705231	49715025	deletion	coverage	SHR
1	52034254	52050290	deletion	coverage	SHR
1	52398769	52404562	deletion	coverage	SHR
1	57132299	57158137	deletion	coverage	SHR
1	61866467	61901006	deletion	coverage	SHR
1	61908615	61948704	deletion	coverage	SHR
1	62008911	62017015	deletion	coverage	SHR
1	62866483	62881075	deletion	coverage	SHR
1	89444814	89446023	deletion	coverage	SHR
1	104903443	104918073	deletion	coverage	SHR
1	105865502	105869500	deletion	coverage	SHR
1	109461968	109466471	deletion	coverage	SHR
1	111350877	111357331	deletion	coverage	SHR
1	111467913	111480045	deletion	coverage	SHR
1	113459190	113480987	deletion	coverage	SHR
1	113560539	113597792	deletion	coverage	SHR
1	115487811	115536069	deletion	coverage	SHR
1	115549610	115566954	deletion	coverage	SHR
1	126335257	126338874	deletion	coverage	SHR
1	139777260	139784201	deletion	coverage	SHR
1	141172795	141194090	deletion	coverage	SHR
1	141195425	141227137	deletion	coverage	SHR
1	142209697	142219787	deletion	coverage	SHR
1	142497141	142516092	deletion	coverage	SHR
1	165378034	165391318	deletion	coverage	SHR
1	167313664	167316901	deletion	coverage	SHR
1	170283597	170286356	deletion	coverage	SHR
1	200078180	200105084	deletion	coverage	SHR
1	211893130	211902185	deletion	coverage	SHR
1	214154296	214190864	deletion	coverage	SHR
1	214606864	214620940	deletion	coverage	SHR
1	216325368	216330803	deletion	coverage	SHR
1	221161599	221162997	deletion	coverage	SHR
1	238706909	238709805	deletion	coverage	SHR
1	243764832	243798530	deletion	coverage	SHR
1	251339192	251347026	deletion	coverage	SHR
2	554936	557845	deletion	coverage	SHR
2	10544216	10552395	deletion	coverage	SHR
2	16023325	16045942	deletion	coverage	SHR
2	16975651	16980024	deletion	coverage	SHR
2	58940727	58972952	deletion	coverage	SHR
2	60235331	60241932	deletion	coverage	SHR
2	65999412	66020495	deletion	coverage	SHR
2	67522690	67542278	deletion	coverage	SHR
2	67623404	67624464	deletion	coverage	SHR
2	73028483	73035570	deletion	coverage	SHR
2	76223066	76228581	deletion	coverage	SHR
2	78797858	78807629	deletion	coverage	SHR
2	84270974	84277929	deletion	coverage	SHR
2	86167781	86170772	deletion	coverage	SHR
2	86373786	86515771	deletion	coverage	SHR
2	86595048	86629643	deletion	coverage	SHR
2	86681272	86715195	deletion	coverage	SHR
2	86753392	86796569	deletion	coverage	SHR
2	86816277	86849241	deletion	coverage	SHR
2	86935714	86985790	deletion	coverage	SHR
2	87010393	87049835	deletion	coverage	SHR
2	87058807	87060268	deletion	coverage	SHR
2	87075287	87114416	deletion	coverage	SHR
2	87123242	87212140	deletion	coverage	SHR
2	87220231	87271396	deletion	coverage	SHR
2	87317396	87329901	deletion	coverage	SHR
2	87365044	87468149	deletion	coverage	SHR
2	87478419	87521487	deletion	coverage	SHR
2	87668225	87686934	deletion	coverage	SHR
2	87771597	87796677	deletion	coverage	SHR
2	104961059	105049635	deletion	coverage	SHR
2	105892174	105897284	deletion	coverage	SHR
2	106665558	106674034	deletion	coverage	SHR
2	117946973	117957517	deletion	coverage	SHR
2	137121267	137126585	deletion	coverage	SHR
2	138160194	138188618	deletion	coverage	SHR
2	138188816	138198393	deletion	coverage	SHR
2	138198911	138294566	deletion	coverage	SHR
2	153891205	153903522	deletion	coverage	SHR
2	154179901	154207063	deletion	coverage	SHR
2	156382761	156388158	deletion	coverage	SHR
2	157494974	157503306	deletion	coverage	SHR
2	181920795	181922368	deletion	coverage	SHR
2	184664749	184679242	deletion	coverage	SHR
2	185232703	185237742	deletion	coverage	SHR
2	201440241	201480198	deletion	coverage	SHR
2	209445580	209468079	deletion	coverage	SHR
2	210792298	210793720	deletion	coverage	SHR
2	214847852	214849037	deletion	coverage	SHR
2	234362665	234371040	deletion	coverage	SHR
2	249082504	249089374	deletion	coverage	SHR
2	252842824	252863600	deletion	coverage	SHR
2	256297780	256300456	deletion	coverage	SHR
3	5455559	5532107	deletion	coverage	SHR
3	11149761	11155870	deletion	coverage	SHR
3	16038606	16043935	deletion	coverage	SHR
3	19472929	19509057	deletion	coverage	SHR
3	20111942	20120828	deletion	coverage	SHR
3	30306908	30309039	deletion	coverage	SHR
3	54168849	54172496	deletion	coverage	SHR
3	58510200	58517224	deletion	coverage	SHR
3	67360493	67373308	deletion	coverage	SHR
3	69117379	69133130	deletion	coverage	SHR
3	69996211	70003587	deletion	coverage	SHR
3	70683894	70742070	deletion	coverage	SHR
3	70757402	70786894	deletion	coverage	SHR
3	70788420	70789621	deletion	coverage	SHR
3	80350124	80354221	deletion	coverage	SHR
3	81514399	81523286	deletion	coverage	SHR
3	97434062	97441615	deletion	coverage	SHR
3	110349299	110353431	deletion	coverage	SHR
3	125511296	125521018	deletion	coverage	SHR
3	133403279	133410522	deletion	coverage	SHR
3	137745574	137796745	deletion	coverage	SHR
3	137849247	137893077	deletion	coverage	SHR
3	137907951	137951468	deletion	coverage	SHR
3	140403080	140415932	deletion	coverage	SHR
3	144676776	144715441	deletion	coverage	SHR
3	147406831	147470540	deletion	coverage	SHR
3	163927976	163935618	deletion	coverage	SHR
3	165667928	165674126	deletion	coverage	SHR
4	4699783	4706548	deletion	coverage	SHR
4	8395874	8398730	deletion	coverage	SHR
4	13499720	13500941	deletion	coverage	SHR
4	13501339	13555722	deletion	coverage	SHR
4	13564931	13645472	deletion	coverage	SHR
4	17051149	17065527	deletion	coverage	SHR
4	20638174	20640681	deletion	coverage	SHR
4	49226903	49230806	deletion	coverage	SHR
4	49469384	49475429	deletion	coverage	SHR
4	53140603	53145714	deletion	coverage	SHR
4	57928964	57935827	deletion	coverage	SHR
4	66509682	66522218	deletion	coverage	SHR
4	75784583	75791317	deletion	coverage	SHR
4	85968531	85990180	deletion	coverage	SHR
4	94885887	94912826	deletion	coverage	SHR
4	97382188	97389577	deletion	coverage	SHR
4	98602910	98639900	deletion	coverage	SHR
4	98744200	98763027	deletion	coverage	SHR
4	99089928	99156937	deletion	coverage	SHR
4	99799745	99813018	deletion	coverage	SHR
4	99831048	99837723	deletion	coverage	SHR
4	99855758	99880799	deletion	coverage	SHR
4	99940487	99982839	deletion	coverage	SHR
4	99990751	99996288	deletion	coverage	SHR
4	100393569	100416909	deletion	coverage	SHR
4	100639450	100651430	deletion	coverage	SHR
4	101318354	101326293	deletion	coverage	SHR
4	101448054	101488181	deletion	coverage	SHR
4	101583347	101611739	deletion	coverage	SHR
4	102837259	102848767	deletion	coverage	SHR
4	103067728	103094376	deletion	coverage	SHR
4	103183085	103205019	deletion	coverage	SHR
4	103617860	103632995	deletion	coverage	SHR
4	103733610	103763002	deletion	coverage	SHR
4	103764245	103766650	deletion	coverage	SHR
4	106824622	106856514	deletion	coverage	SHR
4	113039288	113043905	deletion	coverage	SHR
4	143213838	143222473	deletion	coverage	SHR
4	146667214	146675572	deletion	coverage	SHR
4	147411565	147416359	deletion	coverage	SHR
4	159584905	159624204	deletion	coverage	SHR
5	3661759	3665692	deletion	coverage	SHR
5	4895186	4898757	deletion	coverage	SHR
5	11411527	11418008	deletion	coverage	SHR
5	14591526	14594830	deletion	coverage	SHR
5	18142862	18153705	deletion	coverage	SHR
5	18739496	18747996	deletion	coverage	SHR
5	25322563	25391266	deletion	coverage	SHR
5	31854667	31871282	deletion	coverage	SHR
5	35039951	35043005	deletion	coverage	SHR
5	39487669	39493441	deletion	coverage	SHR
5	40618919	40630673	deletion	coverage	SHR
5	42040485	42049335	deletion	coverage	SHR
5	42174156	42191960	deletion	coverage	SHR
5	44107294	44116218	deletion	coverage	SHR
5	52333912	52353276	deletion	coverage	SHR
5	59068901	59117563	deletion	coverage	SHR
5	62689657	62692020	deletion	coverage	SHR
5	66156581	66189158	deletion	coverage	SHR
5	85047271	85052006	deletion	coverage	SHR
5	85484321	85489571	deletion	coverage	SHR
5	124183101	124184511	deletion	coverage	SHR
5	130820018	130824700	deletion	coverage	SHR
5	131531846	131536217	deletion	coverage	SHR
5	135556524	135574942	deletion	coverage	SHR
5	145574498	145577896	deletion	coverage	SHR
5	145832840	145834651	deletion	coverage	SHR
5	163255112	163266312	deletion	coverage	SHR
5	170215828	170216864	deletion	coverage	SHR
6	12315906	12322154	deletion	coverage	SHR
6	51209476	51214678	deletion	coverage	SHR
6	71662124	71670893	deletion	coverage	SHR
6	76435904	76452569	deletion	coverage	SHR
6	81332527	81334244	deletion	coverage	SHR
6	83666389	83672005	deletion	coverage	SHR
6	84797564	84804872	deletion	coverage	SHR
6	84876721	84897183	deletion	coverage	SHR
6	85038001	85044775	deletion	coverage	SHR
6	103995866	104012909	deletion	coverage	SHR
6	104090414	104114740	deletion	coverage	SHR
6	104127066	104153660	deletion	coverage	SHR
6	121022504	121025549	deletion	coverage	SHR
6	122469596	122473247	deletion	coverage	SHR
6	125581757	125617709	deletion	coverage	SHR
6	140081867	140155664	deletion	coverage	SHR
6	140952449	140953738	deletion	coverage	SHR
6	140955317	140974915	deletion	coverage	SHR
6	140985836	141094335	deletion	coverage	SHR
6	142202588	142221220	deletion	coverage	SHR
6	142649568	142661706	deletion	coverage	SHR
6	142915523	142930991	deletion	coverage	SHR
6	142931490	142977057	deletion	coverage	SHR
6	143004268	143041919	deletion	coverage	SHR
6	143102045	143129182	deletion	coverage	SHR
7	998483	1019059	deletion	coverage	SHR
7	4573170	4603034	deletion	coverage	SHR
7	10402971	10408349	deletion	coverage	SHR
7	12168324	12195485	deletion	coverage	SHR
7	12215252	12217214	deletion	coverage	SHR
7	12217770	12249324	deletion	coverage	SHR
7	13139186	13147260	deletion	coverage	SHR
7	13388785	13392384	deletion	coverage	SHR
7	13495603	13503593	deletion	coverage	SHR
7	16400055	16409147	deletion	coverage	SHR
7	23968889	23971074	deletion	coverage	SHR
7	39685578	39690556	deletion	coverage	SHR
7	46793246	46802572	deletion	coverage	SHR
7	62067290	62075638	deletion	coverage	SHR
7	73588941	73595285	deletion	coverage	SHR
7	91260611	91264641	deletion	coverage	SHR
7	96272194	96276494	deletion	coverage	SHR
7	138014367	138019153	deletion	coverage	SHR
7	142579599	142790818	deletion	coverage	SHR
8	1386717	1397956	deletion	coverage	SHR
8	13717340	13767339	deletion	coverage	SHR
8	13768324	13773254	deletion	coverage	SHR
8	15430179	15443332	deletion	coverage	SHR
8	15583471	15588948	deletion	coverage	SHR
8	15953412	15955180	deletion	coverage	SHR
8	16258707	16283280	deletion	coverage	SHR
8	20996107	21000996	deletion	coverage	SHR
8	36395136	36423740	deletion	coverage	SHR
8	36437259	36447198	deletion	coverage	SHR
8	36447572	36450900	deletion	coverage	SHR
8	36460441	36488191	deletion	coverage	SHR
8	39064336	39086960	deletion	coverage	SHR
8	89899973	89906219	deletion	coverage	SHR
8	105350767	105355426	deletion	coverage	SHR
8	111402179	111407306	deletion	coverage	SHR
8	122037360	122040226	deletion	coverage	SHR
9	2000652	2009838	deletion	coverage	SHR
9	16500474	16544057	deletion	coverage	SHR
9	19520500	19529204	deletion	coverage	SHR
9	43094227	43112573	deletion	coverage	SHR
9	54916886	54925975	deletion	coverage	SHR
9	73564989	73570592	deletion	coverage	SHR
9	105232875	105242165	deletion	coverage	SHR
9	107650871	107653759	deletion	coverage	SHR
10	5610544	5614808	deletion	coverage	SHR
10	29594612	29607407	deletion	coverage	SHR
10	31644829	31659206	deletion	coverage	SHR
10	41757337	41762747	deletion	coverage	SHR
11	6400090	6407213	deletion	coverage	SHR
11	6494050	6495668	deletion	coverage	SHR
11	7548381	7572759	deletion	coverage	SHR
11	7787586	7802110	deletion	coverage	SHR
11	28382732	28387987	deletion	coverage	SHR
11	28509626	28524607	deletion	coverage	SHR
11	39528088	39532376	deletion	coverage	SHR
11	40748563	40755890	deletion	coverage	SHR
11	42528284	42551320	deletion	coverage	SHR
11	70347245	70354697	deletion	coverage	SHR
11	71572906	71584775	deletion	coverage	SHR
11	72325332	72328961	deletion	coverage	SHR
11	80857703	80864671	deletion	coverage	SHR
11	84181279	84216822	deletion	coverage	SHR
11	85254530	85262385	deletion	coverage	SHR
11	87355555	87370610	deletion	coverage	SHR
12	1761196	1781656	deletion	coverage	SHR
12	3184879	3191232	deletion	coverage	SHR
12	18792157	18809798	deletion	coverage	SHR
12	19244981	19257334	deletion	coverage	SHR
12	19271782	19355819	deletion	coverage	SHR
12	20061949	20063833	deletion	coverage	SHR
12	20067751	20114259	deletion	coverage	SHR
12	20141327	20190596	deletion	coverage	SHR
12	20197597	20354528	deletion	coverage	SHR
12	20387804	20419582	deletion	coverage	SHR
12	20605279	20665402	deletion	coverage	SHR
13	8360148	8363348	deletion	coverage	SHR
13	10879952	10881639	deletion	coverage	SHR
13	11676934	11681077	deletion	coverage	SHR
13	13323050	13331452	deletion	coverage	SHR
13	14513287	14519567	deletion	coverage	SHR
13	19120461	19121789	deletion	coverage	SHR
13	20571187	20575826	deletion	coverage	SHR
13	23564604	23572973	deletion	coverage	SHR
13	24807112	24818351	deletion	coverage	SHR
13	25953062	25966752	deletion	coverage	SHR
13	28628452	28637588	deletion	coverage	SHR
13	29800001	29812299	deletion	coverage	SHR
13	29936978	29943450	deletion	coverage	SHR
13	30491533	30492669	deletion	coverage	SHR
13	53075721	53092008	deletion	coverage	SHR
13	63627586	63630559	deletion	coverage	SHR
13	66501591	66505292	deletion	coverage	SHR
14	172563	174342	deletion	coverage	SHR
14	276496	347732	deletion	coverage	SHR
14	552097	557308	deletion	coverage	SHR
14	693432	738183	deletion	coverage	SHR
14	840101	841377	deletion	coverage	SHR
14	877525	953124	deletion	coverage	SHR
14	4301058	4307158	deletion	coverage	SHR
14	4357740	4385248	deletion	coverage	SHR
14	4406357	4482716	deletion	coverage	SHR
14	8725676	8730984	deletion	coverage	SHR
14	22446716	22452086	deletion	coverage	SHR
14	25098285	25106632	deletion	coverage	SHR
14	26476415	26481292	deletion	coverage	SHR
14	45957767	45963274	deletion	coverage	SHR
14	49295157	49302156	deletion	coverage	SHR
14	49746775	49761905	deletion	coverage	SHR
14	57164425	57169813	deletion	coverage	SHR
14	60980651	60992310	deletion	coverage	SHR
14	66271038	66275778	deletion	coverage	SHR
14	73829658	73835532	deletion	coverage	SHR
14	96824795	96840753	deletion	coverage	SHR
15	8970912	8975329	deletion	coverage	SHR
15	13792894	13794026	deletion	coverage	SHR
15	16937377	16988358	deletion	coverage	SHR
15	28205454	28213777	deletion	coverage	SHR
15	28554812	28560909	deletion	coverage	SHR
15	28728642	28737305	deletion	coverage	SHR
15	28743797	28782197	deletion	coverage	SHR
15	29025983	29029451	deletion	coverage	SHR
15	29061993	29077106	deletion	coverage	SHR
15	29077648	29113847	deletion	coverage	SHR
15	29136351	29140325	deletion	coverage	SHR
15	29152602	29178085	deletion	coverage	SHR
15	29183731	29191643	deletion	coverage	SHR
15	29192938	29214445	deletion	coverage	SHR
15	29238879	29262743	deletion	coverage	SHR
15	29262937	29314308	deletion	coverage	SHR
15	29341604	29413271	deletion	coverage	SHR
15	29433698	29463252	deletion	coverage	SHR
15	29505855	29531840	deletion	coverage	SHR
15	29547008	29562092	deletion	coverage	SHR
15	29574800	29733153	deletion	coverage	SHR
15	29740548	29749042	deletion	coverage	SHR
15	29749244	29826998	deletion	coverage	SHR
15	29841654	29864399	deletion	coverage	SHR
15	29864828	29887136	deletion	coverage	SHR
15	29960606	29997988	deletion	coverage	SHR
15	30001823	30032694	deletion	coverage	SHR
15	30206176	30235506	deletion	coverage	SHR
15	30235734	30259769	deletion	coverage	SHR
15	30263855	30270570	deletion	coverage	SHR
15	30286551	30302162	deletion	coverage	SHR
15	30307218	30326120	deletion	coverage	SHR
15	30332293	30382790	deletion	coverage	SHR
15	30394571	30396154	deletion	coverage	SHR
15	30422057	30614976	deletion	coverage	SHR
15	30653750	30677270	deletion	coverage	SHR
15	30678080	30694823	deletion	coverage	SHR
15	30917279	30961177	deletion	coverage	SHR
15	30964526	30983945	deletion	coverage	SHR
15	30984073	31004268	deletion	coverage	SHR
15	31125258	31144844	deletion	coverage	SHR
15	31154011	31188608	deletion	coverage	SHR
15	31701409	31715180	deletion	coverage	SHR
15	31715700	31727000	deletion	coverage	SHR
15	31734837	31762112	deletion	coverage	SHR
15	64874383	64883936	deletion	coverage	SHR
15	97120685	97130161	deletion	coverage	SHR
15	97620057	97629051	deletion	coverage	SHR
16	11694835	11699044	deletion	coverage	SHR
16	11699889	11802248	deletion	coverage	SHR
16	20189252	20196822	deletion	coverage	SHR
16	24449442	24456834	deletion	coverage	SHR
16	27196775	27258866	deletion	coverage	SHR
16	27270359	27350914	deletion	coverage	SHR
16	27370235	27386639	deletion	coverage	SHR
16	27391780	27414468	deletion	coverage	SHR
16	27485208	27499154	deletion	coverage	SHR
16	27556307	27560714	deletion	coverage	SHR
16	27560876	27579670	deletion	coverage	SHR
16	27584571	27649761	deletion	coverage	SHR
16	27664477	27766530	deletion	coverage	SHR
16	27781919	27932274	deletion	coverage	SHR
16	27956244	28064811	deletion	coverage	SHR
16	40610436	40611781	deletion	coverage	SHR
17	15813018	15819394	deletion	coverage	SHR
17	16669578	16676026	deletion	coverage	SHR
17	20393328	20435519	deletion	coverage	SHR
17	20499446	20513448	deletion	coverage	SHR
17	21711628	21718640	deletion	coverage	SHR
17	44956395	44963527	deletion	coverage	SHR
17	49453146	49454470	deletion	coverage	SHR
17	49457516	49459422	deletion	coverage	SHR
17	49669444	49673097	deletion	coverage	SHR
17	53839929	53842931	deletion	coverage	SHR
17	63412483	63428557	deletion	coverage	SHR
17	65847260	65853992	deletion	coverage	SHR
17	67245303	67255381	deletion	coverage	SHR
17	67548047	67570210	deletion	coverage	SHR
17	67750993	67765089	deletion	coverage	SHR
17	67954322	67966193	deletion	coverage	SHR
17	67966232	67988257	deletion	coverage	SHR
17	68046695	68056492	deletion	coverage	SHR
17	68100730	68112457	deletion	coverage	SHR
17	68280890	68296957	deletion	coverage	SHR
17	74424280	74436638	deletion	coverage	SHR
17	85201340	85203889	deletion	coverage	SHR
17	85369254	85442771	deletion	coverage	SHR
17	86287709	86294582	deletion	coverage	SHR
17	88078206	88087919	deletion	coverage	SHR
18	274089	296567	deletion	coverage	SHR
18	3619178	3626784	deletion	coverage	SHR
18	3833178	3840929	deletion	coverage	SHR
18	6796376	6803694	deletion	coverage	SHR
18	38832564	38833847	deletion	coverage	SHR
18	55300453	55307497	deletion	coverage	SHR
18	74662496	74666149	deletion	coverage	SHR
18	82030476	82032151	deletion	coverage	SHR
19	82595	126205	deletion	coverage	SHR
19	2479099	2489621	deletion	coverage	SHR
19	2826100	2829990	deletion	coverage	SHR
19	8237172	8244453	deletion	coverage	SHR
19	14749229	14763599	deletion	coverage	SHR
19	24139663	24180380	deletion	coverage	SHR
19	24208832	24265133	deletion	coverage	SHR
19	24272733	24312107	deletion	coverage	SHR
19	24621295	24649371	deletion	coverage	SHR
19	28643059	28651958	deletion	coverage	SHR
19	34532686	34566036	deletion	coverage	SHR
19	34865130	34880122	deletion	coverage	SHR
19	42071268	42085488	deletion	coverage	SHR
19	42709365	42718512	deletion	coverage	SHR
19	48438556	48442430	deletion	coverage	SHR
19	48574404	48581982	deletion	coverage	SHR
20	2598686	2609096	deletion	coverage	SHR
20	4702963	4731489	deletion	coverage	SHR
20	5403594	5407317	deletion	coverage	SHR
20	30720579	30725493	deletion	coverage	SHR
20	39593652	39595076	deletion	coverage	SHR
20	44820009	44824617	deletion	coverage	SHR
20	48914526	48920251	deletion	coverage	SHR
20	51995999	52002821	deletion	coverage	SHR
X	5050358	5076838	deletion	coverage	SHR
X	53278571	53283426	deletion	coverage	SHR
X	54879136	54884374	deletion	coverage	SHR
X	62975030	63007140	deletion	coverage	SHR
X	84812005	84814782	deletion	coverage	SHR
X	102918113	102922677	deletion	coverage	SHR
X	117114358	117127839	deletion	coverage	SHR
X	128807134	131080650	deletion	coverage	SHR
1	595490	604064	duplication	coverage	SHR
1	1130825	1132122	duplication	coverage	SHR
1	1135884	1155818	duplication	coverage	SHR
1	1183034	1196925	duplication	coverage	SHR
1	1416698	1423036	duplication	coverage	SHR
1	51370050	51406335	duplication	coverage	SHR
1	52800272	52809213	duplication	coverage	SHR
1	52836210	52911679	duplication	coverage	SHR
1	58072775	58086305	duplication	coverage	SHR
1	60125408	60143325	duplication	coverage	SHR
1	60200735	60215892	duplication	coverage	SHR
1	60310669	60328889	duplication	coverage	SHR
1	60330880	60333040	duplication	coverage	SHR
1	60342896	60345205	duplication	coverage	SHR
1	61340622	61370240	duplication	coverage	SHR
1	61486772	61501142	duplication	coverage	SHR
1	61563462	61598520	duplication	coverage	SHR
1	61806701	61825314	duplication	coverage	SHR
1	76919316	76923049	duplication	coverage	SHR
1	81149321	81163586	duplication	coverage	SHR
1	81486802	81495603	duplication	coverage	SHR
1	92736953	92743938	duplication	coverage	SHR
1	95202913	95210262	duplication	coverage	SHR
1	106547204	106559711	duplication	coverage	SHR
1	110896045	110907781	duplication	coverage	SHR
1	111672513	111729387	duplication	coverage	SHR
1	112266832	112277353	duplication	coverage	SHR
1	112349250	112350476	duplication	coverage	SHR
1	112473684	112492654	duplication	coverage	SHR
1	112503192	112548141	duplication	coverage	SHR
1	112573143	112578066	duplication	coverage	SHR
1	112579173	112580673	duplication	coverage	SHR
1	112590787	112631196	duplication	coverage	SHR
1	112641953	112646086	duplication	coverage	SHR
1	112738924	112751831	duplication	coverage	SHR
1	112770466	112775102	duplication	coverage	SHR
1	113675548	113685709	duplication	coverage	SHR
1	115623753	115629327	duplication	coverage	SHR
1	115641481	115679892	duplication	coverage	SHR
1	115711449	115722694	duplication	coverage	SHR
1	115784476	115802272	duplication	coverage	SHR
1	115863553	115896405	duplication	coverage	SHR
1	116137298	116152633	duplication	coverage	SHR
1	116193280	116202876	duplication	coverage	SHR
1	141114030	141132425	duplication	coverage	SHR
1	141722317	141772601	duplication	coverage	SHR
1	141871184	141897326	duplication	coverage	SHR
1	143106940	143119392	duplication	coverage	SHR
1	147316033	147318705	duplication	coverage	SHR
1	159065532	159067473	duplication	coverage	SHR
1	163592651	163596825	duplication	coverage	SHR
1	163598684	163610954	duplication	coverage	SHR
1	163651756	163695288	duplication	coverage	SHR
1	163698451	163700712	duplication	coverage	SHR
1	176455128	176462381	duplication	coverage	SHR
1	185708518	185711754	duplication	coverage	SHR
1	201110194	201117882	duplication	coverage	SHR
1	211968342	211977932	duplication	coverage	SHR
1	223817054	223893818	duplication	coverage	SHR
1	242342126	242366949	duplication	coverage	SHR
2	198248	233689	duplication	coverage	SHR
2	459875	503011	duplication	coverage	SHR
2	1064861	1075493	duplication	coverage	SHR
2	1205157	1219265	duplication	coverage	SHR
2	1219322	1220725	duplication	coverage	SHR
2	1247986	1318436	duplication	coverage	SHR
2	1413475	1417978	duplication	coverage	SHR
2	4282185	4310621	duplication	coverage	SHR
2	14015071	14024938	duplication	coverage	SHR
2	27498499	27504461	duplication	coverage	SHR
2	52161330	52178342	duplication	coverage	SHR
2	70980491	71008426	duplication	coverage	SHR
2	90608015	90625436	duplication	coverage	SHR
2	99725813	99729696	duplication	coverage	SHR
2	108212914	108218284	duplication	coverage	SHR
2	131764661	131780972	duplication	coverage	SHR
2	143769785	143778214	duplication	coverage	SHR
2	150181166	150185962	duplication	coverage	SHR
2	154238603	154253357	duplication	coverage	SHR
2	154285937	154293908	duplication	coverage	SHR
2	154296868	154298162	duplication	coverage	SHR
2	154399711	154442743	duplication	coverage	SHR
2	154444436	154445870	duplication	coverage	SHR
2	183499967	183511637	duplication	coverage	SHR
2	221424642	221426551	duplication	coverage	SHR
2	221432240	221470384	duplication	coverage	SHR
2	221513166	221520848	duplication	coverage	SHR
3	140909	156483	duplication	coverage	SHR
3	181283	199533	duplication	coverage	SHR
3	525550	538752	duplication	coverage	SHR
3	812037	848015	duplication	coverage	SHR
3	3952755	3959641	duplication	coverage	SHR
3	16851818	16852846	duplication	coverage	SHR
3	16919378	16932424	duplication	coverage	SHR
3	16969866	16985982	duplication	coverage	SHR
3	17067027	17083169	duplication	coverage	SHR
3	17087930	17102997	duplication	coverage	SHR
3	69532175	69548051	duplication	coverage	SHR
3	71595104	71619899	duplication	coverage	SHR
3	73122358	73142035	duplication	coverage	SHR
3	73158051	73184315	duplication	coverage	SHR
3	73350898	73368985	duplication	coverage	SHR
3	78798092	78803606	duplication	coverage	SHR
3	92598985	92601013	duplication	coverage	SHR
3	97798703	97813504	duplication	coverage	SHR
3	109233625	109244785	duplication	coverage	SHR
3	109251069	109255961	duplication	coverage	SHR
3	109321679	109332248	duplication	coverage	SHR
3	138002815	138056849	duplication	coverage	SHR
3	138082000	138100093	duplication	coverage	SHR
3	138122395	138154313	duplication	coverage	SHR
3	138214679	138277416	duplication	coverage	SHR
3	165415922	165432926	duplication	coverage	SHR
3	165478460	165514442	duplication	coverage	SHR
3	165520242	165592443	duplication	coverage	SHR
3	165593137	165597102	duplication	coverage	SHR
3	165629729	165647145	duplication	coverage	SHR
3	166686831	166713474	duplication	coverage	SHR
3	166720292	166756399	duplication	coverage	SHR
3	166835331	166859503	duplication	coverage	SHR
3	166916980	166932920	duplication	coverage	SHR
3	166945093	166965766	duplication	coverage	SHR
3	167009338	167016436	duplication	coverage	SHR
4	23711438	23731075	duplication	coverage	SHR
4	57716189	57741127	duplication	coverage	SHR
4	57786720	57800718	duplication	coverage	SHR
4	57801903	57805733	duplication	coverage	SHR
4	83196096	83204360	duplication	coverage	SHR
4	98421354	98454017	duplication	coverage	SHR
4	98477923	98598711	duplication	coverage	SHR
4	100592470	100597641	duplication	coverage	SHR
4	101205706	101230268	duplication	coverage	SHR
4	101391522	101398144	duplication	coverage	SHR
4	102490943	102509144	duplication	coverage	SHR
4	103104827	103176557	duplication	coverage	SHR
4	103250086	103271323	duplication	coverage	SHR
4	162272693	162280074	duplication	coverage	SHR
5	78329713	78333149	duplication	coverage	SHR
5	78338462	78339597	duplication	coverage	SHR
5	78360127	78401061	duplication	coverage	SHR
5	78794129	78808151	duplication	coverage	SHR
5	78864476	78885186	duplication	coverage	SHR
5	78886296	78888995	duplication	coverage	SHR
5	81769181	81773864	duplication	coverage	SHR
5	97595920	97602272	duplication	coverage	SHR
5	108329017	108359531	duplication	coverage	SHR
5	120185331	120190701	duplication	coverage	SHR
5	122381865	122392441	duplication	coverage	SHR
5	129403296	129407194	duplication	coverage	SHR
5	131949552	131959999	duplication	coverage	SHR
5	135620964	135650371	duplication	coverage	SHR
6	4074704	4085871	duplication	coverage	SHR
6	45404520	45439641	duplication	coverage	SHR
6	48969116	48972417	duplication	coverage	SHR
6	88245596	88258641	duplication	coverage	SHR
6	90287432	90299893	duplication	coverage	SHR
6	129316904	129334062	duplication	coverage	SHR
6	138646290	138681182	duplication	coverage	SHR
6	138681756	138683221	duplication	coverage	SHR
6	138762129	138783803	duplication	coverage	SHR
6	138804630	138823781	duplication	coverage	SHR
6	138854920	138895709	duplication	coverage	SHR
6	138902777	138910678	duplication	coverage	SHR
6	138995083	139003696	duplication	coverage	SHR
6	139030500	139063983	duplication	coverage	SHR
6	139127238	139130085	duplication	coverage	SHR
6	139146201	139185745	duplication	coverage	SHR
6	139217813	139263044	duplication	coverage	SHR
6	139266656	139282645	duplication	coverage	SHR
6	139286104	139287214	duplication	coverage	SHR
6	139299379	139310585	duplication	coverage	SHR
6	139373517	139428980	duplication	coverage	SHR
6	139465666	139468022	duplication	coverage	SHR
6	139469711	139471124	duplication	coverage	SHR
6	139493768	139500572	duplication	coverage	SHR
6	139577929	139706149	duplication	coverage	SHR
6	139755231	139771568	duplication	coverage	SHR
6	139799438	139800650	duplication	coverage	SHR
6	139854066	139862842	duplication	coverage	SHR
6	139897266	139906148	duplication	coverage	SHR
6	139907153	139924676	duplication	coverage	SHR
6	139929053	139969657	duplication	coverage	SHR
6	139983427	139991648	duplication	coverage	SHR
6	139993840	139995793	duplication	coverage	SHR
6	140031931	140058941	duplication	coverage	SHR
6	140226642	140241225	duplication	coverage	SHR
6	140645779	140659506	duplication	coverage	SHR
6	140779478	140785935	duplication	coverage	SHR
6	140829968	140840058	duplication	coverage	SHR
6	140840073	140841191	duplication	coverage	SHR
6	140875468	140877681	duplication	coverage	SHR
6	140880067	140931263	duplication	coverage	SHR
6	142278043	142291966	duplication	coverage	SHR
6	142522754	142547555	duplication	coverage	SHR
6	142795273	142818310	duplication	coverage	SHR
7	265092	292554	duplication	coverage	SHR
7	687826	717546	duplication	coverage	SHR
7	887365	944078	duplication	coverage	SHR
7	3475891	3488443	duplication	coverage	SHR
7	3863285	3867989	duplication	coverage	SHR
7	8400599	8414031	duplication	coverage	SHR
7	16589649	16637491	duplication	coverage	SHR
7	16705621	16728644	duplication	coverage	SHR
7	16812528	16828620	duplication	coverage	SHR
7	16829345	16834249	duplication	coverage	SHR
7	16852378	16860106	duplication	coverage	SHR
7	16928038	16930224	duplication	coverage	SHR
7	16966372	16972871	duplication	coverage	SHR
7	17020438	17024419	duplication	coverage	SHR
7	17031645	17040520	duplication	coverage	SHR
7	17255077	17269054	duplication	coverage	SHR
7	17278857	17292203	duplication	coverage	SHR
7	17942382	17977561	duplication	coverage	SHR
7	18013247	18024722	duplication	coverage	SHR
7	18243528	18249686	duplication	coverage	SHR
7	18286302	18292726	duplication	coverage	SHR
7	18509666	18530368	duplication	coverage	SHR
7	18587402	18591495	duplication	coverage	SHR
7	18598083	18629099	duplication	coverage	SHR
7	18768957	18781928	duplication	coverage	SHR
7	18798962	18818574	duplication	coverage	SHR
7	18818864	18833474	duplication	coverage	SHR
7	18875985	18885497	duplication	coverage	SHR
7	18886104	18888493	duplication	coverage	SHR
7	19058085	19064007	duplication	coverage	SHR
7	19118456	19136497	duplication	coverage	SHR
7	19168621	19177155	duplication	coverage	SHR
7	19240266	19259580	duplication	coverage	SHR
7	38541834	38544935	duplication	coverage	SHR
8	19347612	19365176	duplication	coverage	SHR
8	39737966	39780272	duplication	coverage	SHR
8	39872172	39886906	duplication	coverage	SHR
8	39897689	39921217	duplication	coverage	SHR
8	39953246	39955310	duplication	coverage	SHR
8	40012819	40017462	duplication	coverage	SHR
8	40023390	40063892	duplication	coverage	SHR
8	40074916	40077070	duplication	coverage	SHR
8	40091404	40119618	duplication	coverage	SHR
8	40152779	40171396	duplication	coverage	SHR
8	40208131	40265378	duplication	coverage	SHR
8	42120528	42131551	duplication	coverage	SHR
8	42147732	42154146	duplication	coverage	SHR
8	42198013	42240131	duplication	coverage	SHR
8	54373486	54404270	duplication	coverage	SHR
8	71096072	71110574	duplication	coverage	SHR
8	79680925	79695030	duplication	coverage	SHR
8	83270043	83284088	duplication	coverage	SHR
9	592134	607710	duplication	coverage	SHR
9	624498	660482	duplication	coverage	SHR
9	660526	661805	duplication	coverage	SHR
9	677792	689483	duplication	coverage	SHR
9	702593	754297	duplication	coverage	SHR
9	759698	790140	duplication	coverage	SHR
9	833428	842718	duplication	coverage	SHR
9	966923	968170	duplication	coverage	SHR
9	968765	999327	duplication	coverage	SHR
9	1007271	1052641	duplication	coverage	SHR
9	1069739	1086318	duplication	coverage	SHR
9	1210704	1234254	duplication	coverage	SHR
9	1291811	1445809	duplication	coverage	SHR
9	5787138	5826795	duplication	coverage	SHR
9	8249805	8275578	duplication	coverage	SHR
9	61922193	61939314	duplication	coverage	SHR
9	64522166	64541093	duplication	coverage	SHR
9	88613459	88622683	duplication	coverage	SHR
9	99555126	99572334	duplication	coverage	SHR
10	12095869	12123700	duplication	coverage	SHR
10	12551053	12566530	duplication	coverage	SHR
10	23468970	23473847	duplication	coverage	SHR
10	28918804	28924598	duplication	coverage	SHR
10	39338637	39349532	duplication	coverage	SHR
10	61221147	61228180	duplication	coverage	SHR
10	61511484	61552355	duplication	coverage	SHR
10	75204425	75211195	duplication	coverage	SHR
10	79890087	79897621	duplication	coverage	SHR
10	83449219	83480580	duplication	coverage	SHR
10	83507927	83514050	duplication	coverage	SHR
10	88635243	88684874	duplication	coverage	SHR
10	89165592	89166959	duplication	coverage	SHR
10	89168279	89176680	duplication	coverage	SHR
10	91031296	91034708	duplication	coverage	SHR
11	20856522	20867131	duplication	coverage	SHR
11	37524919	37570058	duplication	coverage	SHR
11	38303996	38314389	duplication	coverage	SHR
12	3105590	3121330	duplication	coverage	SHR
12	4361763	4369519	duplication	coverage	SHR
12	4413228	4415485	duplication	coverage	SHR
12	4738482	4754125	duplication	coverage	SHR
12	8609323	8620117	duplication	coverage	SHR
12	16834007	16878569	duplication	coverage	SHR
12	17777431	17780252	duplication	coverage	SHR
12	17793211	17816628	duplication	coverage	SHR
12	17817520	17830671	duplication	coverage	SHR
12	18224571	18245251	duplication	coverage	SHR
12	18280054	18283548	duplication	coverage	SHR
12	18710850	18730487	duplication	coverage	SHR
12	18833732	18859345	duplication	coverage	SHR
12	19188651	19217206	duplication	coverage	SHR
12	19370261	19393713	duplication	coverage	SHR
12	19420988	19422891	duplication	coverage	SHR
12	20009237	20025060	duplication	coverage	SHR
12	20570973	20586843	duplication	coverage	SHR
13	5783326	5791712	duplication	coverage	SHR
13	13301856	13315943	duplication	coverage	SHR
13	21928121	21949140	duplication	coverage	SHR
13	21968045	21978602	duplication	coverage	SHR
13	25269370	25279759	duplication	coverage	SHR
13	62163608	62192141	duplication	coverage	SHR
13	71085780	71089514	duplication	coverage	SHR
13	82147160	82158313	duplication	coverage	SHR
14	15249695	15263265	duplication	coverage	SHR
14	15267248	15275633	duplication	coverage	SHR
14	21885906	21887028	duplication	coverage	SHR
14	21889883	21940109	duplication	coverage	SHR
14	21960597	21966706	duplication	coverage	SHR
14	22128434	22264002	duplication	coverage	SHR
14	49086997	49089463	duplication	coverage	SHR
14	49489283	49524984	duplication	coverage	SHR
14	49573401	49595161	duplication	coverage	SHR
14	49629118	49637921	duplication	coverage	SHR
14	49681897	49706845	duplication	coverage	SHR
14	90873152	90878170	duplication	coverage	SHR
14	93491088	93505668	duplication	coverage	SHR
15	6030780	6043765	duplication	coverage	SHR
15	6115094	6132234	duplication	coverage	SHR
15	19387828	19410030	duplication	coverage	SHR
15	19941923	20031038	duplication	coverage	SHR
15	20350760	20619831	duplication	coverage	SHR
15	20652842	20674357	duplication	coverage	SHR
15	20736505	20790543	duplication	coverage	SHR
15	20790594	20793618	duplication	coverage	SHR
15	36236388	36239189	duplication	coverage	SHR
15	52602615	52613499	duplication	coverage	SHR
15	69505782	69523546	duplication	coverage	SHR
16	11582458	11612242	duplication	coverage	SHR
16	13683998	13693910	duplication	coverage	SHR
16	14085595	14090675	duplication	coverage	SHR
16	14531887	14538699	duplication	coverage	SHR
16	20561792	20572881	duplication	coverage	SHR
16	20760668	20763106	duplication	coverage	SHR
16	21181302	21182874	duplication	coverage	SHR
16	21206649	21208289	duplication	coverage	SHR
16	21412080	21418232	duplication	coverage	SHR
16	21480022	21486874	duplication	coverage	SHR
16	21538923	21545599	duplication	coverage	SHR
16	21609966	21619979	duplication	coverage	SHR
16	21677543	21692679	duplication	coverage	SHR
16	37867542	37868822	duplication	coverage	SHR
17	17506970	17515290	duplication	coverage	SHR
17	53433105	53466294	duplication	coverage	SHR
17	53497803	53507817	duplication	coverage	SHR
17	53572179	53621047	duplication	coverage	SHR
17	53637472	53658982	duplication	coverage	SHR
17	53689841	53703732	duplication	coverage	SHR
17	53753858	53755306	duplication	coverage	SHR
17	53790489	53800680	duplication	coverage	SHR
17	67171128	67183106	duplication	coverage	SHR
17	72438827	72446819	duplication	coverage	SHR
17	72458200	72477809	duplication	coverage	SHR
19	160205	168963	duplication	coverage	SHR
19	171169	192541	duplication	coverage	SHR
20	781190	796096	duplication	coverage	SHR
20	1296641	1328863	duplication	coverage	SHR
20	2136634	2170936	duplication	coverage	SHR
20	2695095	2716254	duplication	coverage	SHR
20	2716806	2730925	duplication	coverage	SHR
20	3392078	3400291	duplication	coverage	SHR
20	3434558	3456776	duplication	coverage	SHR
20	3521780	3547769	duplication	coverage	SHR
20	3579286	3607373	duplication	coverage	SHR
20	5008932	5010356	duplication	coverage	SHR
20	5041115	5061728	duplication	coverage	SHR
20	17260218	17263802	duplication	coverage	SHR
20	36872878	36873976	duplication	coverage	SHR
20	36885392	36890382	duplication	coverage	SHR
20	36892298	36898528	duplication	coverage	SHR
20	36922129	36926997	duplication	coverage	SHR
20	36948773	36959374	duplication	coverage	SHR
20	37871368	37874350	duplication	coverage	SHR
20	38344821	38355515	duplication	coverage	SHR
X	9285110	9288114	duplication	coverage	SHR
X	13432638	13439720	duplication	coverage	SHR
X	41942164	41962411	duplication	coverage	SHR
X	79301342	79358067	duplication	coverage	SHR
X	48291	55805	deletion	LMP	SHR
X	1073662	1079982	deletion	LMP	SHR
X	5032566	5039505	deletion	LMP	SHR
X	10560587	10563778	tandem_duplication	LMP	SHR
X	11977079	11979407	deletion	LMP	SHR
X	20686179	20694072	deletion	LMP	SHR
X	20695715	20698436	deletion	LMP	SHR
X	22044674	22046801	deletion	LMP	SHR
X	22313308	22317603	inversion	LMP	SHR
X	23618961	23620982	insertion	LMP	BN-Lx
X	32048329	32055886	deletion	LMP	SHR
X	32188920	32193424	deletion	LMP	SHR
X	34284380	34287853	deletion	LMP	SHR
X	41942406	41962402	tandem_duplication	LMP	SHR
X	45251375	45254950	deletion	LMP	SHR
X	45602712	45610373	deletion	LMP	SHR
X	55130999	55137202	deletion	LMP	SHR
X	57325684	57327407	deletion	LMP	SHR
X	61569485	61576998	deletion	LMP	SHR
X	65774148	65778539	inversion	LMP	SHR
X	74642727	74646266	deletion	LMP	SHR
X	83696288	83704306	deletion	LMP	SHR
X	83918207	83920594	inversion	LMP	SHR
X	104970823	104973885	deletion	LMP	SHR
X	113791512	113793863	deletion	LMP	SHR
X	134015873	134019902	deletion	LMP	SHR
X	144908052	144992550	tandem_duplication	LMP	SHR
X	146448587	146455811	deletion	LMP	SHR
X	146565389	146572743	deletion	LMP	SHR
1	13332354	13336655	deletion	LMP	SHR
1	13708725	13717031	deletion	LMP	SHR
1	23660869	23668637	deletion	LMP	SHR
1	23757350	23761089	deletion	LMP	SHR
1	25145452	25152821	deletion	LMP	SHR
1	37687992	37690586	inversion	LMP	SHR
1	44251437	44255506	deletion	LMP	SHR
1	46183554	46186392	inversion	LMP	SHR
1	46798931	46801297	deletion	LMP	SHR
1	54164162	54171213	deletion	LMP	SHR
1	55725325	55730771	inversion	LMP	SHR
1	57875913	57879561	tandem_duplication	LMP	SHR
1	58075017	58077841	deletion	LMP	SHR
1	60288717	60294589	deletion	LMP	SHR
1	60747452	60749128	deletion	LMP	SHR
1	60804531	60813188	deletion	LMP	SHR
1	61456647	61463114	deletion	LMP	SHR
1	61715553	61810657	tandem_duplication	LMP	SHR
1	62181971	62188712	deletion	LMP	SHR
1	72761828	72769022	deletion	LMP	SHR
1	86493007	86496566	deletion	LMP	SHR
1	88494909	88498195	deletion	LMP	SHR
1	92737099	92743779	tandem_duplication	LMP	SHR
1	102882839	102885787	deletion	LMP	SHR
1	105158806	105160738	deletion	LMP	SHR
1	105865379	105869816	deletion	LMP	SHR
1	108195595	108203322	deletion	LMP	SHR
1	108857766	108864652	deletion	LMP	SHR
1	111684898	111715437	tandem_duplication	LMP	SHR
1	117377764	117381369	inversion	LMP	SHR
1	118190930	118194464	deletion	LMP	SHR
1	122741809	122744758	deletion	LMP	SHR
1	126334439	126338517	deletion	LMP	SHR
1	128823643	128830585	deletion	LMP	SHR
1	129113896	129121352	deletion	LMP	SHR
1	129126983	129134775	deletion	LMP	SHR
1	130280443	130282007	inversion	LMP	SHR
1	139777046	139784341	deletion	LMP	SHR
1	144564832	144573565	deletion	LMP	SHR
1	145370397	145378241	deletion	LMP	SHR
1	146158792	146165797	deletion	LMP	SHR
1	146216113	146217253	deletion	LMP	SHR
1	146644093	146650892	deletion	LMP	SHR
1	146698709	146705595	deletion	LMP	SHR
1	157947548	157951186	deletion	LMP	SHR
1	164707486	164711354	deletion	LMP	SHR
1	171268880	171275821	deletion	LMP	SHR
1	171984932	171991141	deletion	LMP	SHR
1	172620315	172627410	deletion	LMP	SHR
1	174146142	174149565	deletion	LMP	SHR
1	177307288	177311256	deletion	LMP	SHR
1	177798510	177801470	deletion	LMP	SHR
1	180247728	180255034	deletion	LMP	SHR
1	180298633	180300180	deletion	LMP	SHR
1	182776029	182778859	insertion	LMP	BN-Lx
1	188256287	188259917	inversion	LMP	SHR
1	189191887	189199116	deletion	LMP	SHR
1	195047135	195048764	deletion	LMP	SHR
1	200642624	200663150	tandem_duplication	LMP	SHR
1	201193434	201235848	inversion	LMP	SHR
1	213897695	213899892	deletion	LMP	SHR
1	214994461	214997518	deletion	LMP	SHR
1	215091776	215097411	deletion	LMP	SHR
1	217243291	217250445	deletion	LMP	SHR
1	220462578	220464929	deletion	LMP	SHR
1	226531576	226539660	deletion	LMP	SHR
1	228589126	228590868	deletion	LMP	SHR
1	228713343	228714976	inversion	LMP	SHR
1	228795588	228800515	inversion	LMP	SHR
1	237029368	237036538	deletion	LMP	SHR
1	238706855	238710052	deletion	LMP	SHR
1	238968528	238970572	deletion	LMP	SHR
1	240746386	240752185	deletion	LMP	SHR
1	241439419	241442013	deletion	LMP	SHR
1	242340522	242373861	tandem_duplication	LMP	SHR
1	246883513	246886444	deletion	LMP	SHR
1	247789113	247793105	deletion	LMP	SHR
1	247797760	247804681	deletion	LMP	SHR
1	253695960	253702995	deletion	LMP	SHR
1	253774298	253781695	deletion	LMP	SHR
1	256170035	256174182	deletion	LMP	SHR
1	256968835	256972732	inversion	LMP	SHR
1	257995968	257998995	deletion	LMP	SHR
1	258379245	258386099	deletion	LMP	SHR
1	264216385	264223058	deletion	LMP	SHR
2	1569834	1577845	deletion	LMP	SHR
2	3135764	3138421	deletion	LMP	SHR
2	10269509	10270751	deletion	LMP	SHR
2	10373268	10376403	deletion	LMP	SHR
2	11449254	11454757	deletion	LMP	SHR
2	11517018	11520744	deletion	LMP	SHR
2	13547884	13550111	deletion	LMP	SHR
2	13798369	13806167	deletion	LMP	SHR
2	20425747	20428675	deletion	LMP	SHR
2	25665076	25666693	deletion	LMP	SHR
2	26775915	26778115	deletion	LMP	SHR
2	27498689	27503215	tandem_duplication	LMP	SHR
2	28007118	28009584	deletion	LMP	SHR
2	31201885	31248319	tandem_duplication	LMP	SHR
2	31702501	31705041	insertion	LMP	BN-Lx
2	32910389	32918431	deletion	LMP	SHR
2	35604018	35606018	insertion	LMP	BN-Lx
2	36318420	36321656	insertion	LMP	BN-Lx
2	37834553	37836885	insertion	LMP	BN-Lx
2	38540466	38548137	deletion	LMP	SHR
2	39455959	39459211	inversion	LMP	SHR
2	45977132	45982204	deletion	LMP	SHR
2	47076466	47080957	deletion	LMP	SHR
2	49072497	49079295	deletion	LMP	SHR
2	52159734	52178178	tandem_duplication	LMP	SHR
2	53601963	53603785	inversion	LMP	SHR
2	54570724	54573258	deletion	LMP	SHR
2	54578831	54581585	deletion	LMP	SHR
2	54655923	54662073	deletion	LMP	SHR
2	66574531	66580087	deletion	LMP	SHR
2	69391958	69396768	deletion	LMP	SHR
2	71034557	71041257	deletion	LMP	SHR
2	71718818	71726364	deletion	LMP	SHR
2	73933479	73936526	deletion	LMP	SHR
2	76757300	76765247	deletion	LMP	SHR
2	77694695	77702816	deletion	LMP	SHR
2	80545747	80550400	deletion	LMP	SHR
2	82287012	82292108	deletion	LMP	SHR
2	82464571	82471814	deletion	LMP	SHR
2	83830354	83832045	inversion	LMP	SHR
2	85256205	85263384	deletion	LMP	SHR
2	86558225	86566357	deletion	LMP	SHR
2	88173348	88176304	deletion	LMP	SHR
2	92287812	92291352	deletion	LMP	SHR
2	95357130	95361626	deletion	LMP	SHR
2	96973509	96975218	deletion	LMP	SHR
2	98194158	98198349	deletion	LMP	SHR
2	100814614	100822910	deletion	LMP	SHR
2	101019109	101026982	deletion	LMP	SHR
2	103881609	103887502	deletion	LMP	SHR
2	105458759	105463121	deletion	LMP	SHR
2	106980132	106982710	deletion	LMP	SHR
2	107328516	107332630	deletion	LMP	SHR
2	107963257	107967338	deletion	LMP	SHR
2	116289539	116292587	deletion	LMP	SHR
2	116345429	116349095	deletion	LMP	SHR
2	117972920	117974254	deletion	LMP	SHR
2	118156132	118158729	deletion	LMP	SHR
2	118430320	118432676	deletion	LMP	SHR
2	119914882	119920725	deletion	LMP	SHR
2	121898960	121905687	deletion	LMP	SHR
2	135835019	135842982	deletion	LMP	SHR
2	139037839	139045779	deletion	LMP	SHR
2	142324838	142332389	deletion	LMP	SHR
2	144723858	144727066	deletion	LMP	SHR
2	146337460	146344559	deletion	LMP	SHR
2	146652838	146656890	deletion	LMP	SHR
2	149850985	149857736	deletion	LMP	SHR
2	150428323	150430787	deletion	LMP	SHR
2	151573108	151580505	deletion	LMP	SHR
2	154520032	154524050	inversion	LMP	SHR
2	154783482	154789963	deletion	LMP	SHR
2	155082238	155090241	deletion	LMP	SHR
2	158160701	158164230	tandem_duplication	LMP	SHR
2	158165194	158165001	deletion	LMP	SHR
2	160825279	160833570	deletion	LMP	SHR
2	163789165	163792624	deletion	LMP	SHR
2	166816414	166823295	deletion	LMP	SHR
2	172385486	172389079	deletion	LMP	SHR
2	176828833	176832578	deletion	LMP	SHR
2	179901034	179907274	deletion	LMP	SHR
2	184316882	184320720	deletion	LMP	SHR
2	185376205	185378540	inversion	LMP	SHR
2	186086585	186093048	deletion	LMP	SHR
2	191067505	191073970	deletion	LMP	SHR
2	193010821	193012955	deletion	LMP	SHR
2	194050527	194058265	deletion	LMP	SHR
2	194082118	194089627	deletion	LMP	SHR
2	194922393	194924784	deletion	LMP	SHR
2	195168065	195170255	deletion	LMP	SHR
2	202354441	202362459	deletion	LMP	SHR
2	205095616	205103595	deletion	LMP	SHR
2	206222115	206229697	deletion	LMP	SHR
2	213949592	213953572	deletion	LMP	SHR
2	215109743	215113043	deletion	LMP	SHR
2	219418142	219425680	deletion	LMP	SHR
2	221822921	221829421	deletion	LMP	SHR
2	222947940	222955930	deletion	LMP	SHR
2	229750691	229759090	inversion	LMP	SHR
2	229804196	229809893	deletion	LMP	SHR
2	229934360	229941051	deletion	LMP	SHR
2	230645716	230647977	deletion	LMP	SHR
2	230686877	230693666	deletion	LMP	SHR
2	232906556	232913362	deletion	LMP	SHR
2	234657052	234664213	deletion	LMP	SHR
2	236427920	236436606	deletion	LMP	SHR
2	236783282	236785608	deletion	LMP	SHR
2	236934629	236968331	inversion	LMP	SHR
2	241384797	241386781	deletion	LMP	SHR
2	244235183	244239064	inversion	LMP	SHR
2	245716078	245723141	deletion	LMP	SHR
2	249083181	249090066	deletion	LMP	SHR
2	251680794	251684658	inversion	LMP	SHR
2	253096070	253134990	inversion	LMP	SHR
2	253497632	253505694	deletion	LMP	SHR
2	254569357	254574768	deletion	LMP	SHR
2	257898298	257901303	deletion	LMP	SHR
3	11151651	11156504	deletion	LMP	SHR
3	15477368	15485379	deletion	LMP	SHR
3	16158540	16212196	tandem_duplication	LMP	SHR
3	19180651	19185682	deletion	LMP	SHR
3	20216440	20220911	deletion	LMP	SHR
3	20412512	20420415	deletion	LMP	SHR
3	20695623	20697620	deletion	LMP	SHR
3	20880997	20883400	inversion	LMP	SHR
3	22175799	22182539	deletion	LMP	SHR
3	23579660	23588401	deletion	LMP	SHR
3	30455260	30462104	deletion	LMP	SHR
3	32804371	32808242	deletion	LMP	SHR
3	34111957	34117458	deletion	LMP	SHR
3	35119606	35122371	deletion	LMP	SHR
3	37701190	37703148	deletion	LMP	SHR
3	39067425	39069899	deletion	LMP	SHR
3	42256019	42263830	deletion	LMP	SHR
3	42725397	42749430	inversion	LMP	SHR
3	43137769	43141168	deletion	LMP	SHR
3	44805060	44806002	insertion	LMP	BN-Lx
3	45261672	45266678	deletion	LMP	SHR
3	45655222	45656180	insertion	LMP	BN-Lx
3	45658934	45661294	insertion	LMP	BN-Lx
3	45859164	45864153	deletion	LMP	BN-Lx
3	50698063	50704501	deletion	LMP	SHR
3	55201166	55203835	deletion	LMP	SHR
3	56602292	56609396	deletion	LMP	SHR
3	56781434	56783365	deletion	LMP	SHR
3	60294142	60297630	inversion	LMP	SHR
3	60442342	60449356	deletion	LMP	SHR
3	61789816	61796509	deletion	LMP	SHR
3	62492848	62501279	deletion	LMP	SHR
3	64009607	64017156	deletion	LMP	SHR
3	65628895	65635255	deletion	LMP	SHR
3	72096154	72114382	inversion	LMP	SHR
3	75671358	75675404	deletion	LMP	SHR
3	78839023	78842287	deletion	LMP	SHR
3	80300748	80309080	deletion	LMP	SHR
3	84172304	84179102	deletion	LMP	SHR
3	85735045	85742570	deletion	LMP	SHR
3	87692641	87699642	deletion	LMP	SHR
3	94494885	94503497	deletion	LMP	SHR
3	97554574	97556408	deletion	LMP	SHR
3	103340661	103348796	deletion	LMP	SHR
3	104092792	104095047	deletion	LMP	SHR
3	109377226	109381793	tandem_duplication	LMP	SHR
3	116990784	116998074	deletion	LMP	SHR
3	120416139	120419220	deletion	LMP	SHR
3	122650196	122656474	deletion	LMP	SHR
3	122675361	122683229	deletion	LMP	SHR
3	123939070	123946241	deletion	LMP	SHR
3	124334546	124337576	deletion	LMP	SHR
3	126556283	126562691	deletion	LMP	SHR
3	127050760	127057056	deletion	LMP	SHR
3	131137417	131144560	deletion	LMP	SHR
3	132175563	132184898	deletion	LMP	SHR
3	136378461	136386062	deletion	LMP	SHR
3	137700923	137709176	deletion	LMP	SHR
3	152917758	152921489	inversion	LMP	SHR
3	156543539	156550661	deletion	LMP	SHR
3	157003800	157012185	inversion	LMP	SHR
3	158566038	158574381	deletion	LMP	SHR
3	163927757	163936033	deletion	LMP	SHR
3	165208320	165211204	deletion	LMP	SHR
3	166454375	166459080	inversion	LMP	SHR
4	4699759	4704740	deletion	LMP	SHR
4	5742592	5746476	inversion	LMP	SHR
4	6872416	6874662	deletion	LMP	SHR
4	8033065	8034780	deletion	LMP	SHR
4	8784163	8790818	deletion	LMP	SHR
4	9034748	9039393	inversion	LMP	SHR
4	11469960	11472101	deletion	LMP	SHR
4	11842965	11850115	deletion	LMP	SHR
4	13091706	13095094	inversion	LMP	SHR
4	23712051	23729805	tandem_duplication	LMP	SHR
4	24609224	24617664	deletion	LMP	SHR
4	24807931	24811963	deletion	LMP	SHR
4	24974910	24982921	deletion	LMP	SHR
4	40864900	40867052	inversion	LMP	SHR
4	41146368	41154492	deletion	LMP	SHR
4	44432075	44437451	deletion	LMP	SHR
4	44841041	44845411	deletion	LMP	SHR
4	46904831	46913777	deletion	LMP	SHR
4	53028943	53037557	deletion	LMP	SHR
4	53140501	53146475	deletion	LMP	SHR
4	54439779	54444566	deletion	LMP	SHR
4	57105103	57111300	inversion	LMP	SHR
4	61012630	61018356	deletion	LMP	SHR
4	61135791	61138759	deletion	LMP	SHR
4	64644267	64649708	deletion	LMP	SHR
4	70797590	70882147	tandem_duplication	LMP	SHR
4	70959669	70964433	deletion	LMP	SHR
4	74184543	74192417	deletion	LMP	SHR
4	74642431	74645060	deletion	LMP	SHR
4	76245480	76250777	inversion	LMP	SHR
4	79683243	79685787	deletion	LMP	SHR
4	82144420	82147200	deletion	LMP	SHR
4	82787803	82795280	deletion	LMP	SHR
4	86541995	86550299	deletion	LMP	SHR
4	86910801	86915102	deletion	LMP	SHR
4	87085464	87092391	deletion	LMP	SHR
4	90874937	90878695	inversion	LMP	SHR
4	91662078	91669310	deletion	LMP	SHR
4	92366853	92372721	deletion	LMP	SHR
4	98471171	98477381	deletion	LMP	SHR
4	99016748	99019571	deletion	LMP	SHR
4	100279495	100282807	deletion	LMP	SHR
4	101392153	101398184	tandem_duplication	LMP	SHR
4	107421148	107429601	deletion	LMP	SHR
4	115015756	115018455	deletion	LMP	SHR
4	117546474	117557826	tandem_duplication	LMP	SHR
4	118106009	118108452	inversion	LMP	SHR
4	120046838	120056040	tandem_duplication	LMP	SHR
4	122051323	122058354	deletion	LMP	SHR
4	124499246	124506971	deletion	LMP	SHR
4	127222853	127230133	deletion	LMP	SHR
4	128311613	128313592	deletion	LMP	SHR
4	133314646	133331021	inversion	LMP	SHR
4	134555840	134558613	deletion	LMP	SHR
4	135974229	135980991	deletion	LMP	SHR
4	137520265	137523096	deletion	LMP	SHR
4	138162645	138168597	deletion	LMP	SHR
4	140158735	140162484	deletion	LMP	SHR
4	141935501	141942888	deletion	LMP	SHR
4	142684975	142692664	deletion	LMP	SHR
4	145187880	145190552	deletion	LMP	SHR
4	148635485	148637938	deletion	LMP	SHR
4	158207369	158291877	tandem_duplication	LMP	SHR
4	159574812	159582181	deletion	LMP	SHR
4	159954578	159958259	deletion	LMP	SHR
4	160857817	160864115	deletion	LMP	SHR
4	162272936	162279112	tandem_duplication	LMP	SHR
4	170809540	170811253	deletion	LMP	SHR
4	175424236	175425382	insertion	LMP	BN-Lx
4	182799879	182802063	deletion	LMP	SHR
4	183145280	183151328	deletion	LMP	SHR
4	183172249	183180217	deletion	LMP	SHR
4	183335754	183342412	deletion	LMP	SHR
4	186148864	186155575	deletion	LMP	SHR
5	3710506	3712822	deletion	LMP	SHR
5	4668921	4676998	deletion	LMP	SHR
5	9923285	9927163	deletion	LMP	SHR
5	13926470	13932483	deletion	LMP	SHR
5	23884175	23890151	deletion	LMP	SHR
5	27056706	27061231	deletion	LMP	SHR
5	29065468	29068094	deletion	LMP	SHR
5	33181018	33183263	deletion	LMP	SHR
5	35040485	35043180	deletion	LMP	SHR
5	39008487	39016488	deletion	LMP	SHR
5	39138458	39140930	deletion	LMP	SHR
5	39721166	39724035	deletion	LMP	SHR
5	41330221	41335968	deletion	LMP	SHR
5	41416663	41418755	deletion	LMP	SHR
5	41946763	41954983	deletion	LMP	SHR
5	43245776	43246771	deletion	LMP	SHR
5	44128410	44137313	deletion	LMP	SHR
5	46120501	46122821	deletion	LMP	SHR
5	46644429	46648068	deletion	LMP	SHR
5	47809162	47816996	deletion	LMP	SHR
5	48136643	48139723	deletion	LMP	SHR
5	49182019	49184048	deletion	LMP	SHR
5	51300003	51301875	deletion	LMP	SHR
5	52574743	52579667	inversion	LMP	SHR
5	54474431	54481649	deletion	LMP	SHR
5	56270813	56281907	inversion	LMP	SHR
5	57427820	57431039	deletion	LMP	SHR
5	57513771	57517156	deletion	LMP	SHR
5	68962127	68970008	deletion	LMP	SHR
5	75985078	75991704	deletion	LMP	SHR
5	90358119	90362013	tandem_duplication	LMP	SHR
5	90885943	90892218	deletion	LMP	SHR
5	91129493	91137052	deletion	LMP	SHR
5	91702593	91707639	deletion	LMP	SHR
5	93142060	93143945	deletion	LMP	SHR
5	95225502	95228610	tandem_duplication	LMP	SHR
5	97078820	97085072	deletion	LMP	SHR
5	97131605	97139499	deletion	LMP	SHR
5	97363368	97365374	deletion	LMP	SHR
5	97597790	97602485	tandem_duplication	LMP	SHR
5	97941068	97944008	deletion	LMP	SHR
5	98723328	98729462	deletion	LMP	SHR
5	99396737	99404265	deletion	LMP	SHR
5	99431876	99433781	deletion	LMP	SHR
5	100202889	100208965	deletion	LMP	SHR
5	102510771	102518247	deletion	LMP	SHR
5	107413976	107416637	deletion	LMP	SHR
5	108273260	108346659	tandem_duplication	LMP	SHR
5	108739767	108747557	deletion	LMP	SHR
5	112465356	112468025	deletion	LMP	SHR
5	115294715	115296584	deletion	LMP	SHR
5	116577762	116579559	deletion	LMP	SHR
5	118587009	118591419	deletion	LMP	SHR
5	121690382	121698671	deletion	LMP	SHR
5	122106403	122113995	deletion	LMP	SHR
5	122254941	122262323	deletion	LMP	SHR
5	123031609	123033809	deletion	LMP	SHR
5	124533583	124536024	deletion	LMP	SHR
5	124541851	124545640	deletion	LMP	SHR
5	124588588	124590431	deletion	LMP	SHR
5	132691570	132698800	deletion	LMP	SHR
5	132744315	132751813	deletion	LMP	SHR
5	133673712	133677641	deletion	LMP	SHR
5	138033645	138068162	tandem_duplication	LMP	SHR
5	145168349	145169974	deletion	LMP	SHR
5	150963843	150972004	deletion	LMP	SHR
5	153094504	153097696	tandem_duplication	LMP	SHR
5	160997512	161000365	deletion	LMP	SHR
5	163128783	163132866	inversion	LMP	SHR
5	163207947	163212798	deletion	LMP	SHR
5	168728039	168732461	deletion	LMP	SHR
5	168888654	168890885	deletion	LMP	SHR
6	7868971	7868214	deletion	LMP	SHR
6	12315555	12321885	deletion	LMP	SHR
6	13783297	13790353	deletion	LMP	SHR
6	16679039	16685600	deletion	LMP	SHR
6	18247588	18286893	inversion	LMP	SHR
6	38373923	38380820	deletion	LMP	SHR
6	38454618	38456581	deletion	LMP	SHR
6	39254817	39258266	deletion	LMP	SHR
6	42333658	42336713	deletion	LMP	SHR
6	42477045	42483817	deletion	LMP	SHR
6	46134338	46136243	deletion	LMP	SHR
6	51992434	51995086	deletion	LMP	SHR
6	52080869	52084809	deletion	LMP	SHR
6	53402230	53410081	deletion	LMP	SHR
6	53874860	53879640	deletion	LMP	SHR
6	56220196	56225691	deletion	LMP	SHR
6	56335280	56336853	deletion	LMP	SHR
6	57722105	57725633	deletion	LMP	SHR
6	58889599	58896012	deletion	LMP	SHR
6	59067272	59072628	deletion	LMP	SHR
6	64077726	64083650	deletion	LMP	SHR
6	68840975	68843904	deletion	LMP	SHR
6	70776237	70783701	deletion	LMP	SHR
6	71149713	71157909	deletion	LMP	SHR
6	74393766	74401169	deletion	LMP	SHR
6	75179281	75178665	deletion	LMP	SHR
6	80226746	80234595	deletion	LMP	SHR
6	80680880	80689192	deletion	LMP	SHR
6	83147181	83154184	deletion	LMP	SHR
6	85433773	85441437	deletion	LMP	SHR
6	87607925	87644224	tandem_duplication	LMP	SHR
6	88254159	88257909	tandem_duplication	LMP	SHR
6	89498637	89507064	deletion	LMP	SHR
6	99344996	99347971	deletion	LMP	SHR
6	100035998	100038617	deletion	LMP	SHR
6	102526997	102533423	deletion	LMP	SHR
6	106576200	106577941	deletion	LMP	SHR
6	110904004	110906907	deletion	LMP	SHR
6	115342132	115350266	deletion	LMP	SHR
6	121738692	121745397	deletion	LMP	SHR
6	122162033	122170584	deletion	LMP	SHR
6	126124815	126131538	deletion	LMP	SHR
6	126422475	126424406	deletion	LMP	SHR
6	131140821	131149412	deletion	LMP	SHR
6	133662246	133664378	deletion	LMP	SHR
6	136276554	136281075	deletion	LMP	SHR
6	137204495	137214820	inversion	LMP	SHR
6	138223274	138231900	inversion	LMP	SHR
6	139239805	139269300	tandem_duplication	LMP	SHR
6	140058970	140142180	tandem_duplication	LMP	SHR
6	140158546	140229621	tandem_duplication	LMP	SHR
6	140172611	140239806	tandem_duplication	LMP	SHR
6	140651951	140656438	tandem_duplication	LMP	SHR
6	140778123	140878088	tandem_duplication	LMP	SHR
6	140837787	140883033	tandem_duplication	LMP	SHR
6	140881014	140953767	tandem_duplication	LMP	SHR
6	140931145	140935325	deletion	LMP	SHR
6	142136216	142188749	tandem_duplication	LMP	SHR
6	142143194	142197813	tandem_duplication	LMP	SHR
6	142241792	142262090	tandem_duplication	LMP	SHR
6	142426426	142462766	tandem_duplication	LMP	SHR
6	145158608	145165553	deletion	LMP	SHR
6	146472016	146474845	deletion	LMP	SHR
7	8818561	8912256	inversion	LMP	SHR
7	11611438	11613633	inversion	LMP	SHR
7	11612869	11615460	deletion	LMP	SHR
7	12667080	12682130	inversion	LMP	SHR
7	13220944	13226948	deletion	LMP	SHR
7	13495532	13504181	deletion	LMP	SHR
7	18059089	18063079	deletion	LMP	SHR
7	30074083	30079240	deletion	LMP	SHR
7	33446006	33448873	deletion	LMP	SHR
7	34880070	34887235	deletion	LMP	SHR
7	40664139	40667590	deletion	LMP	SHR
7	43076246	43084718	deletion	LMP	SHR
7	45218698	45226223	deletion	LMP	SHR
7	46564361	46566763	deletion	LMP	SHR
7	60261295	60262643	deletion	LMP	SHR
7	73761133	73767860	inversion	LMP	SHR
7	77625939	77633232	deletion	LMP	SHR
7	77731254	77733145	deletion	LMP	SHR
7	79331108	79334672	inversion	LMP	SHR
7	79875831	79882715	deletion	LMP	SHR
7	88518170	88520152	deletion	LMP	SHR
7	91006975	91014114	deletion	LMP	SHR
7	91428996	91431631	deletion	LMP	SHR
7	91491154	91499755	deletion	LMP	SHR
7	94008698	94013124	deletion	LMP	SHR
7	98985229	98991987	deletion	LMP	SHR
7	99735698	99742296	deletion	LMP	SHR
7	100274016	100275883	deletion	LMP	SHR
7	101095938	101097308	deletion	LMP	SHR
7	101716747	101720520	deletion	LMP	SHR
7	104220986	104223745	deletion	LMP	SHR
7	104606070	104612578	deletion	LMP	SHR
7	105000904	105003163	deletion	LMP	SHR
7	110668702	110672437	inversion	LMP	SHR
7	110698790	110703631	deletion	LMP	SHR
7	113812343	113855040	inversion	LMP	SHR
7	117216854	117221259	inversion	LMP	SHR
7	125583890	125587045	deletion	LMP	SHR
7	128744875	128752360	deletion	LMP	SHR
7	130206033	130210980	deletion	LMP	SHR
7	130444872	130451902	deletion	LMP	SHR
7	137079818	137082422	inversion	LMP	SHR
7	138013912	138019211	deletion	LMP	SHR
8	2766226	2773076	deletion	LMP	SHR
8	8798733	8806162	deletion	LMP	SHR
8	11944505	11947926	deletion	LMP	SHR
8	13584185	13592455	deletion	LMP	SHR
8	15098788	15105629	deletion	LMP	SHR
8	16515263	16521957	deletion	LMP	SHR
8	19127122	19131396	deletion	LMP	SHR
8	19135402	19143420	deletion	LMP	SHR
8	29183038	29189361	deletion	LMP	SHR
8	30212621	30221736	deletion	LMP	SHR
8	33030361	33036682	deletion	LMP	SHR
8	38508499	38515361	deletion	LMP	SHR
8	39598579	39604006	deletion	LMP	SHR
8	42822692	42896021	inversion	LMP	SHR
8	51524146	51525775	insertion	LMP	BN-Lx
8	52079486	52087523	deletion	LMP	BN-Lx
8	54373349	54402078	tandem_duplication	LMP	SHR
8	54692512	54695240	deletion	LMP	SHR
8	55690687	55691613	insertion	LMP	BN-Lx
8	55959179	55966236	deletion	LMP	BN-Lx
8	58118072	58119478	insertion	LMP	BN-Lx
8	58353962	58354668	insertion	LMP	BN-Lx
8	58395510	58396725	insertion	LMP	BN-Lx
8	61538696	61542837	deletion	LMP	BN-Lx
8	61539980	61542478	deletion	LMP	SHR
8	64169127	64176213	deletion	LMP	SHR
8	64347663	64350196	deletion	LMP	SHR
8	64474110	64481695	deletion	LMP	SHR
8	65839035	65841125	insertion	LMP	BN-Lx
8	66314271	66317029	insertion	LMP	BN-Lx
8	75199391	75289149	inversion	LMP	SHR
8	76318629	76320428	deletion	LMP	SHR
8	79681134	79695174	tandem_duplication	LMP	SHR
8	83588052	83595484	deletion	LMP	SHR
8	84153247	84157386	inversion	LMP	SHR
8	85633623	85641244	deletion	LMP	SHR
8	87705876	87711156	deletion	LMP	SHR
8	89863398	89867069	deletion	LMP	SHR
8	90063413	90066199	deletion	LMP	SHR
8	93953282	93956414	tandem_duplication	LMP	SHR
8	93983436	93990320	tandem_duplication	LMP	SHR
8	94038001	94039570	deletion	LMP	SHR
8	94416083	94423857	deletion	LMP	SHR
8	95334219	95336530	deletion	LMP	SHR
8	97976204	97983703	deletion	LMP	SHR
8	100776683	100784375	deletion	LMP	SHR
8	105350465	105355374	deletion	LMP	SHR
8	106691208	106694841	tandem_duplication	LMP	SHR
8	106819773	106824394	deletion	LMP	SHR
8	110464011	110466736	deletion	LMP	SHR
8	110640331	110641593	deletion	LMP	SHR
8	117453906	117456558	deletion	LMP	SHR
8	125187228	125190533	deletion	LMP	SHR
8	127631342	127637558	deletion	LMP	SHR
9	1067841	1069479	inversion	LMP	SHR
9	3092763	3100218	deletion	LMP	SHR
9	11641899	11644043	inversion	LMP	SHR
9	12294272	12299395	deletion	LMP	SHR
9	13323929	13330887	deletion	LMP	SHR
9	16715995	16720654	inversion	LMP	SHR
9	17517552	17525371	deletion	LMP	SHR
9	17966490	17969417	deletion	LMP	SHR
9	21706430	21714935	deletion	LMP	SHR
9	24286281	24290810	deletion	LMP	SHR
9	24818232	24822385	tandem_duplication	LMP	SHR
9	24961556	24969798	deletion	LMP	SHR
9	25378377	25379897	inversion	LMP	SHR
9	25590591	25596125	deletion	LMP	SHR
9	39173096	39175234	deletion	LMP	SHR
9	41988838	41993390	deletion	LMP	SHR
9	42640181	42642962	deletion	LMP	SHR
9	46720168	46726432	deletion	LMP	SHR
9	47494219	47500084	deletion	LMP	SHR
9	54636264	54642831	deletion	LMP	SHR
9	56131290	56133503	deletion	LMP	SHR
9	56205998	56213667	deletion	LMP	SHR
9	56739962	56744796	deletion	LMP	SHR
9	56853190	56856245	deletion	LMP	SHR
9	57948645	57954713	inversion	LMP	SHR
9	58630354	58638420	deletion	LMP	SHR
9	60226863	60234703	deletion	LMP	SHR
9	60377061	60378729	deletion	LMP	SHR
9	60468869	60472272	deletion	LMP	SHR
9	66393233	66399749	deletion	LMP	SHR
9	67840334	67846581	deletion	LMP	SHR
9	68693889	68701928	deletion	LMP	SHR
9	68810101	68817386	deletion	LMP	SHR
9	70382908	70385384	deletion	LMP	SHR
9	70781399	70784549	inversion	LMP	SHR
9	72670686	72672454	deletion	LMP	SHR
9	74962309	74967729	deletion	LMP	SHR
9	75031509	75037753	deletion	LMP	SHR
9	75954570	75962176	deletion	LMP	SHR
9	76664654	76672476	deletion	LMP	SHR
9	83236326	83240173	deletion	LMP	SHR
9	95754259	95761335	deletion	LMP	SHR
9	97394752	97403163	deletion	LMP	SHR
9	103522548	103525001	deletion	LMP	SHR
9	104250184	104257007	deletion	LMP	SHR
9	106188990	106191460	deletion	LMP	SHR
9	107650754	107653553	deletion	LMP	SHR
9	107684241	107686598	deletion	LMP	SHR
9	108072363	108076721	inversion	LMP	SHR
9	108993934	108998994	deletion	LMP	SHR
9	109915965	109922922	deletion	LMP	SHR
9	112472744	112476025	deletion	LMP	SHR
10	5610343	5615015	deletion	LMP	SHR
10	12000032	12008205	deletion	LMP	SHR
10	13592287	13594783	inversion	LMP	SHR
10	14268847	14275206	deletion	LMP	SHR
10	24064894	24069103	deletion	LMP	SHR
10	24381697	24389306	deletion	LMP	SHR
10	27378638	27386435	deletion	LMP	SHR
10	30350719	30353605	deletion	LMP	SHR
10	31584001	31586954	deletion	LMP	SHR
10	34926943	34935521	deletion	LMP	SHR
10	34963469	34991508	tandem_duplication	LMP	SHR
10	35803789	35810897	deletion	LMP	SHR
10	37777330	37781898	inversion	LMP	SHR
10	40693692	40697125	deletion	LMP	SHR
10	41633287	41640156	deletion	LMP	SHR
10	44088154	44089859	deletion	LMP	SHR
10	55013961	55021550	deletion	LMP	SHR
10	55990198	55993738	tandem_duplication	LMP	SHR
10	60412947	60421853	deletion	LMP	SHR
10	61528271	61536418	deletion	LMP	SHR
10	65387448	65388782	inversion	LMP	SHR
10	77385519	77400712	inversion	LMP	SHR
10	78695124	78697056	deletion	LMP	SHR
10	81386510	81390409	deletion	LMP	SHR
10	81834267	81836405	deletion	LMP	SHR
10	83448542	83472710	tandem_duplication	LMP	SHR
10	88668980	88681248	tandem_duplication	LMP	SHR
10	89171465	89177994	tandem_duplication	LMP	SHR
10	91106613	91110419	deletion	LMP	SHR
10	104973387	105059812	inversion	LMP	SHR
10	107679880	107683149	deletion	LMP	SHR
10	108044519	108045496	deletion	LMP	SHR
11	6047407	6055298	deletion	LMP	SHR
11	8095495	8102538	deletion	LMP	SHR
11	9390867	9395595	inversion	LMP	SHR
11	11786295	11788890	deletion	LMP	SHR
11	12164630	12172024	deletion	LMP	SHR
11	14870266	14877787	deletion	LMP	SHR
11	17604631	17612845	deletion	LMP	SHR
11	23006406	23008458	deletion	LMP	SHR
11	23504707	23511872	deletion	LMP	SHR
11	23966943	23975277	deletion	LMP	SHR
11	25244985	25252875	deletion	LMP	SHR
11	25327603	25336340	deletion	LMP	SHR
11	26971130	26972295	deletion	LMP	SHR
11	27570517	27577873	deletion	LMP	SHR
11	28301651	28305951	deletion	LMP	SHR
11	33603768	33606537	deletion	LMP	SHR
11	37523294	37573113	tandem_duplication	LMP	SHR
11	39380089	39386976	deletion	LMP	SHR
11	40836272	40841504	deletion	LMP	SHR
11	42403917	42413218	tandem_duplication	LMP	SHR
11	47733523	47740165	deletion	LMP	SHR
11	70347390	70354806	deletion	LMP	SHR
11	71152305	71159301	deletion	LMP	SHR
11	71516415	71517950	deletion	LMP	SHR
11	73144271	73149205	deletion	LMP	SHR
11	77722311	77729598	deletion	LMP	SHR
11	77810259	77818212	deletion	LMP	SHR
11	81048011	81101709	inversion	LMP	SHR
12	261786	264170	deletion	LMP	SHR
12	1681601	1688133	deletion	LMP	SHR
12	1838688	1871654	tandem_duplication	LMP	SHR
12	4361889	4369522	deletion	LMP	SHR
12	9913723	9915332	deletion	LMP	SHR
12	12109140	12116337	deletion	LMP	SHR
12	17783624	17821799	tandem_duplication	LMP	SHR
12	17807401	17812419	tandem_duplication	LMP	SHR
12	21535351	21540469	tandem_duplication	LMP	SHR
12	28937363	28938767	inversion	LMP	SHR
12	44201025	44203066	deletion	LMP	SHR
13	2749820	2755639	deletion	LMP	SHR
13	2801076	2807365	deletion	LMP	SHR
13	11366501	11371114	deletion	LMP	SHR
13	11553240	11559965	deletion	LMP	SHR
13	13016111	13021286	deletion	LMP	SHR
13	13270401	13272491	deletion	LMP	SHR
13	14478456	14484934	deletion	LMP	SHR
13	14664256	14666344	deletion	LMP	SHR
13	18536070	18544520	deletion	LMP	SHR
13	20158478	20211202	tandem_duplication	LMP	SHR
13	21730100	21732802	deletion	LMP	SHR
13	21929081	21978399	tandem_duplication	LMP	SHR
13	21968488	21973193	deletion	LMP	SHR
13	22750792	22753073	deletion	LMP	SHR
13	22828181	22831747	deletion	LMP	SHR
13	24540703	24557711	tandem_duplication	LMP	SHR
13	25726639	25729424	deletion	LMP	SHR
13	33441797	33448549	deletion	LMP	SHR
13	36391435	36398598	deletion	LMP	SHR
13	38977533	38984004	deletion	LMP	SHR
13	44493878	44500704	deletion	LMP	SHR
13	55010902	55017641	deletion	LMP	SHR
13	56395304	56397174	deletion	LMP	SHR
13	62816331	62818837	deletion	LMP	SHR
13	64514690	64517454	deletion	LMP	SHR
13	65539895	65549144	deletion	LMP	SHR
13	66501412	66505732	deletion	LMP	SHR
13	68589099	68591694	deletion	LMP	SHR
13	70404675	70411453	deletion	LMP	SHR
13	73695919	73697907	deletion	LMP	SHR
13	79576733	79584556	deletion	LMP	SHR
13	84336518	84343680	deletion	LMP	SHR
13	89373457	89380058	deletion	LMP	SHR
13	89833847	89837770	deletion	LMP	SHR
13	90015189	90020117	deletion	LMP	SHR
13	91565045	91568210	deletion	LMP	SHR
14	552190	557417	deletion	LMP	SHR
14	796345	805439	deletion	LMP	SHR
14	3610364	3617052	deletion	LMP	SHR
14	5774673	5798048	inversion	LMP	SHR
14	6386710	6389015	deletion	LMP	SHR
14	8725324	8731044	deletion	LMP	SHR
14	10231809	10234735	deletion	LMP	SHR
14	11920154	11926991	deletion	LMP	SHR
14	15734211	15742360	deletion	LMP	SHR
14	16359398	16365104	deletion	LMP	SHR
14	19824136	19827220	deletion	LMP	SHR
14	20133507	20141029	deletion	LMP	SHR
14	25029273	25032121	deletion	LMP	SHR
14	25569655	25575133	deletion	LMP	SHR
14	30682797	30685805	deletion	LMP	SHR
14	31329521	31337743	deletion	LMP	SHR
14	35159682	35167237	deletion	LMP	SHR
14	38923085	38925394	inversion	LMP	SHR
14	42415437	42423376	deletion	LMP	SHR
14	42659066	42664334	deletion	LMP	SHR
14	54262739	54266035	deletion	LMP	SHR
14	55996526	56001939	deletion	LMP	SHR
14	57423655	57426671	deletion	LMP	SHR
14	60665158	60672232	deletion	LMP	SHR
14	64937340	64942132	deletion	LMP	SHR
14	65846619	65853672	deletion	LMP	SHR
14	67226718	67228481	deletion	LMP	SHR
14	67252294	67254679	deletion	LMP	SHR
14	68712255	68719237	deletion	LMP	SHR
14	73505659	73513379	deletion	LMP	SHR
14	78898976	78904727	deletion	LMP	SHR
14	85184600	85192629	deletion	LMP	SHR
14	92502671	92509297	deletion	LMP	SHR
14	93547864	93554674	deletion	LMP	SHR
14	93713053	93720349	deletion	LMP	SHR
14	93766513	93771217	deletion	LMP	SHR
14	95339553	95347957	deletion	LMP	SHR
14	96973600	96978592	deletion	LMP	SHR
14	97886113	97888683	deletion	LMP	SHR
14	98051100	98057839	deletion	LMP	SHR
14	101293387	101295607	inversion	LMP	SHR
14	102983263	102984899	deletion	LMP	SHR
14	104691987	104698264	deletion	LMP	SHR
14	105772351	105778719	deletion	LMP	SHR
14	107366588	107369967	tandem_duplication	LMP	SHR
14	108765808	108768092	deletion	LMP	SHR
14	108955780	108958071	deletion	LMP	SHR
14	111341551	111348225	inversion	LMP	SHR
15	10829171	10835640	deletion	LMP	SHR
15	10863974	10871372	deletion	LMP	SHR
15	14924871	14926880	deletion	LMP	SHR
15	16397406	16404758	inversion	LMP	SHR
15	16680474	16688214	deletion	LMP	SHR
15	18740419	18743977	tandem_duplication	LMP	SHR
15	21581583	21588242	deletion	LMP	SHR
15	23151120	23153634	deletion	LMP	SHR
15	23701558	23709378	deletion	LMP	SHR
15	24657427	24664721	deletion	LMP	SHR
15	25095527	25097929	deletion	LMP	SHR
15	56954860	56958470	deletion	LMP	SHR
15	57070321	57076891	deletion	LMP	SHR
15	58344758	58347673	deletion	LMP	SHR
15	58937804	58944034	deletion	LMP	SHR
15	64778439	64781176	deletion	LMP	SHR
15	68633127	68637946	deletion	LMP	SHR
15	68908838	68914099	deletion	LMP	SHR
15	73246253	73252828	deletion	LMP	SHR
15	73332023	73340123	deletion	LMP	SHR
15	75963511	75970261	deletion	LMP	SHR
15	78012617	78016971	deletion	LMP	SHR
15	78084583	78091804	deletion	LMP	SHR
15	82546885	82554929	deletion	LMP	SHR
15	85517181	85518975	deletion	LMP	SHR
15	87044562	87053456	deletion	LMP	SHR
15	91279031	91286839	deletion	LMP	SHR
15	95545477	95548819	deletion	LMP	SHR
15	96604152	96611327	deletion	LMP	SHR
15	97999671	98007334	deletion	LMP	SHR
15	105033132	105036127	deletion	LMP	SHR
15	108879985	108884728	deletion	LMP	SHR
15	109522403	109529604	deletion	LMP	SHR
16	3000937	3002960	inversion	LMP	SHR
16	3898491	3905371	deletion	LMP	SHR
16	7057251	7065332	deletion	LMP	SHR
16	8788207	8791768	inversion	LMP	SHR
16	9750326	9757319	deletion	LMP	SHR
16	10440457	10444758	deletion	LMP	SHR
16	12273716	12277950	deletion	LMP	SHR
16	14147292	14155034	deletion	LMP	SHR
16	18943139	18950122	deletion	LMP	SHR
16	19946106	19955138	inversion	LMP	SHR
16	22703260	22706307	deletion	LMP	SHR
16	23134460	23142240	deletion	LMP	SHR
16	24908910	24914318	deletion	LMP	SHR
16	25854343	25860211	deletion	LMP	SHR
16	44877142	44879051	deletion	LMP	SHR
16	57517899	57523152	deletion	LMP	SHR
16	62669888	62672803	deletion	LMP	SHR
16	65082562	65085219	inversion	LMP	SHR
16	71622526	71629121	deletion	LMP	SHR
16	74867097	74874736	deletion	LMP	SHR
16	80347929	80353207	deletion	LMP	SHR
16	87659936	87665785	deletion	LMP	SHR
17	3134236	3136358	deletion	LMP	SHR
17	11907966	11910804	deletion	LMP	SHR
17	15813420	15819491	deletion	LMP	SHR
17	21711364	21718830	deletion	LMP	SHR
17	28024064	28026546	inversion	LMP	SHR
17	30577425	30584883	deletion	LMP	SHR
17	40455387	40458697	deletion	LMP	SHR
17	42102477	42107776	deletion	LMP	SHR
17	46967815	46971553	deletion	LMP	SHR
17	47841769	47847987	deletion	LMP	SHR
17	48347001	48348658	deletion	LMP	SHR
17	53665357	53668993	deletion	LMP	SHR
17	53674453	53676703	deletion	LMP	SHR
17	53682289	53689117	deletion	LMP	SHR
17	53728269	53734352	deletion	LMP	SHR
17	53750736	53752629	deletion	LMP	SHR
17	53838785	53842980	deletion	LMP	SHR
17	57439051	57448203	deletion	LMP	SHR
17	57937774	57941711	tandem_duplication	LMP	SHR
17	58068583	58076480	deletion	LMP	SHR
17	59123330	59127656	tandem_duplication	LMP	SHR
17	60890380	60892520	deletion	LMP	SHR
17	64660694	64667684	deletion	LMP	SHR
17	64861330	64868087	deletion	LMP	SHR
17	65161468	65163935	deletion	LMP	SHR
17	65644861	65668314	inversion	LMP	SHR
17	65918193	65926088	deletion	LMP	SHR
17	70676493	70684804	deletion	LMP	SHR
17	71169453	71176202	deletion	LMP	SHR
17	73658085	73666016	deletion	LMP	SHR
17	74018161	74021635	deletion	LMP	SHR
17	74894508	74900151	deletion	LMP	SHR
17	75876404	75882774	deletion	LMP	SHR
17	76926587	76942467	inversion	LMP	SHR
17	76941787	76945006	inversion	LMP	SHR
17	79143326	79147611	deletion	LMP	SHR
17	80028219	80030163	deletion	LMP	SHR
17	85201157	85204078	deletion	LMP	SHR
17	87981214	87988997	deletion	LMP	SHR
17	88280634	88283196	deletion	LMP	SHR
17	90744444	90750664	deletion	LMP	SHR
18	184615	189702	deletion	LMP	SHR
18	3004631	3006317	deletion	LMP	SHR
18	9837292	9840447	deletion	LMP	SHR
18	10160634	10163956	deletion	LMP	SHR
18	13482861	13484010	deletion	LMP	SHR
18	14841341	14844318	deletion	LMP	SHR
18	15385903	15388257	deletion	LMP	SHR
18	19642145	19646508	deletion	LMP	SHR
18	22526455	22533883	deletion	LMP	SHR
18	23857970	23866144	inversion	LMP	SHR
18	33868468	33876190	deletion	LMP	SHR
18	44536654	44539140	deletion	LMP	SHR
18	46524522	46528808	deletion	LMP	SHR
18	49839773	49846700	deletion	LMP	SHR
18	50581126	50584563	deletion	LMP	SHR
18	50607393	50611501	deletion	LMP	SHR
18	54521362	54526358	deletion	LMP	SHR
18	56139943	56147192	deletion	LMP	SHR
18	56292294	56349462	tandem_duplication	LMP	SHR
18	56295089	56297873	deletion	LMP	SHR
18	61025473	61027790	deletion	LMP	SHR
18	62245903	62248705	deletion	LMP	SHR
18	62749881	62751496	deletion	LMP	SHR
18	67685481	67692123	deletion	LMP	SHR
18	73912935	73919567	deletion	LMP	SHR
18	79423054	79426800	tandem_duplication	LMP	SHR
18	83456798	83458144	deletion	LMP	SHR
18	83639849	83642356	deletion	LMP	SHR
18	84361007	84364545	deletion	LMP	SHR
18	85826122	85830004	deletion	LMP	SHR
18	85964803	85966812	deletion	LMP	SHR
18	85990118	85996242	deletion	LMP	SHR
19	1858638	1865896	deletion	LMP	SHR
19	2882102	2886474	deletion	LMP	SHR
19	3115918	3123075	deletion	LMP	SHR
19	8237188	8243447	deletion	LMP	SHR
19	10004588	10011216	inversion	LMP	SHR
19	10010567	10012947	inversion	LMP	SHR
19	13899495	13900911	deletion	LMP	SHR
19	15891028	15897734	deletion	LMP	SHR
19	21085416	21093592	deletion	LMP	SHR
19	21691517	21693213	deletion	LMP	SHR
19	22468819	22476759	deletion	LMP	SHR
19	26707410	26710802	deletion	LMP	SHR
19	28073925	28082783	deletion	LMP	SHR
19	33731065	33739311	deletion	LMP	SHR
19	35650492	35652884	deletion	LMP	SHR
19	39149007	39151257	inversion	LMP	SHR
19	41356370	41361543	deletion	LMP	SHR
19	41996760	42005661	deletion	LMP	SHR
19	48438813	48442902	deletion	LMP	SHR
19	54122404	54125429	deletion	LMP	SHR
19	54140554	54147851	deletion	LMP	SHR
19	54668433	54670959	deletion	LMP	SHR
19	55908507	55911571	inversion	LMP	SHR
20	361738	369850	deletion	LMP	SHR
20	660653	664105	deletion	LMP	SHR
20	2668021	2740143	inversion	LMP	SHR
20	2669755	2724247	inversion	LMP	SHR
20	2671212	2704911	inversion	LMP	SHR
20	2675796	2724990	inversion	LMP	SHR
20	2694112	2725574	tandem_duplication	LMP	SHR
20	2701048	2728810	tandem_duplication	LMP	SHR
20	2722468	2737107	tandem_duplication	LMP	SHR
20	2734642	2738698	tandem_duplication	LMP	SHR
20	2904935	2927272	tandem_duplication	LMP	SHR
20	3580754	3599028	tandem_duplication	LMP	SHR
20	4388300	4415180	tandem_duplication	LMP	SHR
20	4406313	4441170	tandem_duplication	LMP	SHR
20	11515551	11519594	deletion	LMP	SHR
20	17161359	17164536	inversion	LMP	SHR
20	20062362	20064770	deletion	LMP	SHR
20	25105410	25108129	inversion	LMP	SHR
20	25781147	25787878	deletion	LMP	SHR
20	26075633	26083929	deletion	LMP	SHR
20	26428630	26433124	inversion	LMP	SHR
20	31882014	31884906	deletion	LMP	SHR
20	31903762	31906079	deletion	LMP	SHR
20	39513982	39515414	deletion	LMP	SHR
20	42530027	42534395	deletion	LMP	SHR
20	48913162	48919156	deletion	LMP	SHR
20	52020092	52026409	deletion	LMP	SHR
20	54465906	54469411	deletion	LMP	SHR
