# Supplementary material for: Genetic basis of transcriptome differences between the founder strains of the rat HXB/BXH recombinant inbred panel
Source: Genome Biol. 2012 Apr 27;13(4):r31. doi: 10.1186/gb-2012-13-4-r31 (PMC3446305; doi:10.1186/gb-2012-13-4-r31)
Supplement: Additional file 11 — Genes with stop codon and splice-site SNVs. A table listing genes that contain SNVs in stop codons or essential splice sites. [file gb-2012-13-4-r31-S11.XLS]

## Sheet: Sheet1
				expressed in liver	differential expressed between strains
gene	variant		strain	(1=expressed,	(1=differential,
(ensembl_65 annotation)	(chr_position_reference/alternative)	effect	carrying the variant	0=not-expressed)	0=not-differential)
ENSRNOG00000000119	5_1885105_G/A	STOP_GAINED	SHR	0	0
ENSRNOG00000000237	10_68599451_C/T	ESSENTIAL_SPLICE_SITE	SHR	1	0
ENSRNOG00000000323	20_48458112_G/C	STOP_GAINED	SHR	1	0
ENSRNOG00000000480	20_5171133_A/G	ESSENTIAL_SPLICE_SITE	SHR	1	0
ENSRNOG00000000729	20_22014_G/T	STOP_GAINED	SHR	1	0
ENSRNOG00000000729	20_22016_T/C	ESSENTIAL_SPLICE_SITE	SHR	1	0
ENSRNOG00000000790	20_2645374_T/C	ESSENTIAL_SPLICE_SITE	SHR	0	0
ENSRNOG00000000790	20_2645950_C/T	ESSENTIAL_SPLICE_SITE	SHR	0	0
ENSRNOG00000000894	12_4912524_C/T	ESSENTIAL_SPLICE_SITE	SHR	1	0
ENSRNOG00000000926	12_27923284_C/T	STOP_GAINED	SHR	1	0
ENSRNOG00000000996	12_9823345_C/T	STOP_GAINED	SHR	1	0
ENSRNOG00000001019	12_33074795_C/T	ESSENTIAL_SPLICE_SITE	SHR	1	0
ENSRNOG00000001036	12_10962684_C/G	ESSENTIAL_SPLICE_SITE	SHR	0	0
ENSRNOG00000001226	20_11570328_G/A	STOP_GAINED	SHR	1	0
ENSRNOG00000001259	12_35869761_A/G	ESSENTIAL_SPLICE_SITE	SHR	1	0
ENSRNOG00000001298	20_13000461_C/A	STOP_GAINED	SHR	0	0
ENSRNOG00000001337	12_34578018_C/T	ESSENTIAL_SPLICE_SITE	SHR	1	0
ENSRNOG00000001597	3_56432606_C/T	ESSENTIAL_SPLICE_SITE	SHR	1	0
ENSRNOG00000001727	11_72044862_G/A	ESSENTIAL_SPLICE_SITE	SHR	1	0
ENSRNOG00000001795	11_68721742_G/T	ESSENTIAL_SPLICE_SITE	SHR	1	0
ENSRNOG00000002053	14_14340010_G/A	STOP_GAINED	SHR	0	0
ENSRNOG00000002168	14_6679347_A/T	STOP_GAINED	SHR	0	0
ENSRNOG00000002208	14_16683853_G/A	ESSENTIAL_SPLICE_SITE	SHR	1	0
ENSRNOG00000002417	13_13661890_C/T	STOP_GAINED	SHR	0	0
ENSRNOG00000003521	13_89912871_G/T	STOP_GAINED	SHR	0	0
ENSRNOG00000003595	13_70675025_G/A	STOP_GAINED	SHR	0	0
ENSRNOG00000003622	X_25520395_C/T	STOP_GAINED	SHR	1	0
ENSRNOG00000003882	13_70829901_A/G	ESSENTIAL_SPLICE_SITE	SHR	1	1
ENSRNOG00000005234	7_131733039_C/T	STOP_GAINED	SHR	1	0
ENSRNOG00000005292	6_126169827_C/T	ESSENTIAL_SPLICE_SITE	SHR	1	0
ENSRNOG00000005489	3_138287190_G/A	STOP_GAINED	SHR	1	0
ENSRNOG00000005509	3_124457368_C/A	STOP_GAINED	SHR	0	0
ENSRNOG00000005758	7_20289420_G/C	STOP_GAINED	SHR	1	0
ENSRNOG00000005758	7_20310830_A/T	ESSENTIAL_SPLICE_SITE	SHR	1	0
ENSRNOG00000005758	7_20310831_C/T	ESSENTIAL_SPLICE_SITE	SHR	1	0
ENSRNOG00000005775	4_37147926_C/T	STOP_GAINED	SHR	1	0
ENSRNOG00000006238	3_3694919_A/G	ESSENTIAL_SPLICE_SITE	SHR	1	0
ENSRNOG00000006599	6_103462201_C/A	STOP_GAINED	SHR	0	0
ENSRNOG00000006664	5_108910747_C/T	ESSENTIAL_SPLICE_SITE	SHR	0	0
ENSRNOG00000006771	3_74444723_A/T	STOP_LOST	SHR	0	0
ENSRNOG00000006833	5_13324723_T/C	ESSENTIAL_SPLICE_SITE	SHR	1	0
ENSRNOG00000006890	5_163940168_G/A	ESSENTIAL_SPLICE_SITE	SHR	0	0
ENSRNOG00000006890	5_164112321_C/T	ESSENTIAL_SPLICE_SITE	SHR	0	0
ENSRNOG00000007237	6_42769949_G/A	STOP_GAINED	SHR	1	0
ENSRNOG00000007692	3_153912924_A/G	ESSENTIAL_SPLICE_SITE	SHR	1	0
ENSRNOG00000008011	5_133137919_G/A	STOP_GAINED	SHR	1	1
ENSRNOG00000008250	2_26718557_G/A	STOP_GAINED	SHR	0	0
ENSRNOG00000008416	4_76842368_G/A	ESSENTIAL_SPLICE_SITE	SHR	1	0
ENSRNOG00000008507	7_32504614_T/A	ESSENTIAL_SPLICE_SITE	SHR	0	0
ENSRNOG00000008519	8_99558504_G/A	STOP_GAINED	SHR	1	0
ENSRNOG00000009222	5_160187188_A/G	ESSENTIAL_SPLICE_SITE	SHR	1	1
ENSRNOG00000009921	6_128200551_C/A	STOP_GAINED	SHR	1	1
ENSRNOG00000010057	4_159841637_G/A	STOP_GAINED	SHR	0	0
ENSRNOG00000010057	4_159841630_G/T	STOP_GAINED	SHR	0	0
ENSRNOG00000010253	4_160395995_G/A	ESSENTIAL_SPLICE_SITE	SHR	1	0
ENSRNOG00000010466	4_5961406_C/T	STOP_GAINED	SHR	1	0
ENSRNOG00000010803	1_108935658_G/A	STOP_GAINED	SHR	0	0
ENSRNOG00000011070	2_118792375_C/T	ESSENTIAL_SPLICE_SITE	SHR	1	0
ENSRNOG00000011635	19_78717_T/G	STOP_GAINED	SHR	1	1
ENSRNOG00000011986	10_88326369_A/G	STOP_LOST	SHR	0	0
ENSRNOG00000012959	9_46115612_G/A	ESSENTIAL_SPLICE_SITE	SHR	1	0
ENSRNOG00000013123	1_167434984_A/C	ESSENTIAL_SPLICE_SITE	SHR	0	0
ENSRNOG00000013123	1_167451724_A/G	ESSENTIAL_SPLICE_SITE	SHR	0	0
ENSRNOG00000013147	16_5460632_A/C	ESSENTIAL_SPLICE_SITE	SHR	1	0
ENSRNOG00000013312	13_53721394_A/G	ESSENTIAL_SPLICE_SITE	SHR	0	0
ENSRNOG00000013659	10_96000878_T/C	STOP_LOST	SHR	1	0
ENSRNOG00000013838	5_149170421_T/C	ESSENTIAL_SPLICE_SITE	SHR	0	0
ENSRNOG00000013993	1_262219651_A/G	ESSENTIAL_SPLICE_SITE	SHR	1	0
ENSRNOG00000014482	1_249992537_A/G	ESSENTIAL_SPLICE_SITE	SHR	1	0
ENSRNOG00000014487	17_58121188_G/A	STOP_GAINED	SHR	0	0
ENSRNOG00000014564	18_33278424_C/T	STOP_GAINED	SHR	1	0
ENSRNOG00000014909	5_157039347_A/C	ESSENTIAL_SPLICE_SITE	SHR	0	0
ENSRNOG00000014913	1_7820169_G/A	ESSENTIAL_SPLICE_SITE	SHR	1	0
ENSRNOG00000015049	8_124515893_G/A	ESSENTIAL_SPLICE_SITE	SHR	0	0
ENSRNOG00000015058	1_155730828_A/G	ESSENTIAL_SPLICE_SITE	SHR	0	0
ENSRNOG00000015058	1_155720878_G/A	ESSENTIAL_SPLICE_SITE	SHR	0	0
ENSRNOG00000015432	1_160516190_G/A	ESSENTIAL_SPLICE_SITE	SHR	0	0
ENSRNOG00000015438	19_14892403_C/T	ESSENTIAL_SPLICE_SITE	SHR	1	0
ENSRNOG00000015439	9_103466849_G/A	STOP_GAINED	SHR	1	0
ENSRNOG00000015824	17_58741331_G/A	ESSENTIAL_SPLICE_SITE	SHR	1	0
ENSRNOG00000015857	3_155871268_T/C	STOP_LOST	SHR	1	0
ENSRNOG00000016265	1_261584541_G/A	ESSENTIAL_SPLICE_SITE	SHR	1	0
ENSRNOG00000016374	1_189487831_C/T	ESSENTIAL_SPLICE_SITE	SHR	1	0
ENSRNOG00000016760	19_35208024_G/A	STOP_GAINED	SHR	0	0
ENSRNOG00000017574	2_201646598_G/A	ESSENTIAL_SPLICE_SITE	SHR	0	0
ENSRNOG00000017740	3_116570023_C/T	STOP_GAINED	SHR	1	0
ENSRNOG00000017897	1_199785377_T/G	ESSENTIAL_SPLICE_SITE	SHR	0	0
ENSRNOG00000018251	17_88472076_T/C	ESSENTIAL_SPLICE_SITE	SHR	1	0
ENSRNOG00000018724	18_47987521_A/G	ESSENTIAL_SPLICE_SITE	SHR	0	0
ENSRNOG00000018865	2_60673449_G/A	STOP_GAINED	SHR	1	1
ENSRNOG00000019677	8_61560878_C/T	STOP_GAINED	BN-Lx	1	0
ENSRNOG00000019677	8_61560936_C/T	ESSENTIAL_SPLICE_SITE	BN-Lx	1	0
ENSRNOG00000019680	8_113349845_G/A	ESSENTIAL_SPLICE_SITE	SHR	1	1
ENSRNOG00000019689	4_161741472_A/G	ESSENTIAL_SPLICE_SITE	SHR	1	0
ENSRNOG00000019770	1_138199045_C/T	ESSENTIAL_SPLICE_SITE	SHR	0	0
ENSRNOG00000019794	1_165194952_A/C	STOP_GAINED	SHR	0	0
ENSRNOG00000019963	9_11140621_G/C	ESSENTIAL_SPLICE_SITE	SHR	0	0
ENSRNOG00000020188	1_159576286_G/T	STOP_GAINED	SHR	1	0
ENSRNOG00000020251	1_159590430_C/T	STOP_GAINED	SHR	0	0
ENSRNOG00000020557	1_84210811_C/T	ESSENTIAL_SPLICE_SITE	SHR	1	0
ENSRNOG00000020562	1_203873914_G/A	ESSENTIAL_SPLICE_SITE	SHR	1	0
ENSRNOG00000020905	10_91273169_C/T	ESSENTIAL_SPLICE_SITE	SHR	1	0
ENSRNOG00000020915	8_114942830_A/G	ESSENTIAL_SPLICE_SITE	SHR	1	0
ENSRNOG00000021566	2_121692272_C/T	STOP_GAINED	SHR	0	0
ENSRNOG00000021726	16_50122417_G/T	STOP_GAINED	SHR	1	0
ENSRNOG00000022182	4_6717489_T/A	ESSENTIAL_SPLICE_SITE	SHR	1	0
ENSRNOG00000022621	16_13793190_A/T	ESSENTIAL_SPLICE_SITE	SHR	1	0
ENSRNOG00000022629	16_13416625_C/T	STOP_GAINED	SHR	0	0
ENSRNOG00000022699	10_66107036_G/A	STOP_GAINED	SHR	1	0
ENSRNOG00000022790	10_45336895_T/C	ESSENTIAL_SPLICE_SITE	SHR	1	0
ENSRNOG00000022942	6_77180910_C/T	STOP_GAINED	SHR	0	0
ENSRNOG00000023093	6_86480394_A/C	STOP_GAINED	SHR	1	0
ENSRNOG00000023112	5_169687844_T/G	STOP_GAINED	SHR	0	0
ENSRNOG00000023290	9_64829844_G/A	STOP_GAINED	SHR	0	0
ENSRNOG00000023599	2_227293261_G/T	ESSENTIAL_SPLICE_SITE	SHR	1	0
ENSRNOG00000023732	1_216387462_T/C	ESSENTIAL_SPLICE_SITE	SHR	0	0
ENSRNOG00000023998	11_66309465_C/T	ESSENTIAL_SPLICE_SITE	SHR	0	0
ENSRNOG00000024177	7_120209710_T/G	ESSENTIAL_SPLICE_SITE	SHR	1	0
ENSRNOG00000024308	13_72778407_G/A	STOP_GAINED	SHR	0	0
ENSRNOG00000024380	14_816668_G/T	STOP_GAINED	SHR	1	0
ENSRNOG00000024711	10_103489300_G/A	STOP_GAINED	SHR	1	0
ENSRNOG00000025006	13_84200320_C/T	STOP_GAINED	SHR	0	0
ENSRNOG00000025091	7_9251628_G/T	STOP_GAINED	SHR	0	0
ENSRNOG00000025141	3_135567353_C/T	ESSENTIAL_SPLICE_SITE	SHR	1	0
ENSRNOG00000025285	2_27648776_A/G	ESSENTIAL_SPLICE_SITE	SHR	1	0
ENSRNOG00000025444	1_237651313_C/T	ESSENTIAL_SPLICE_SITE	SHR	1	1
ENSRNOG00000025467	10_7922193_G/A	STOP_GAINED	SHR	0	0
ENSRNOG00000025843	19_10545918_A/G	ESSENTIAL_SPLICE_SITE	SHR	0	0
ENSRNOG00000025857	1_213785063_T/A	STOP_GAINED	SHR	0	0
ENSRNOG00000025891	17_51935968_G/C	ESSENTIAL_SPLICE_SITE	SHR	0	0
ENSRNOG00000026039	1_203294786_T/C	STOP_LOST	SHR	0	0
ENSRNOG00000026514	1_135544038_G/T	ESSENTIAL_SPLICE_SITE	SHR	0	0
ENSRNOG00000026577	8_109990474_G/A	ESSENTIAL_SPLICE_SITE	SHR	0	0
ENSRNOG00000026914	16_6724645_A/G	ESSENTIAL_SPLICE_SITE	SHR	1	0
ENSRNOG00000027025	18_30898191_C/T	ESSENTIAL_SPLICE_SITE	SHR	1	0
ENSRNOG00000027062	6_21382864_G/T	STOP_GAINED	SHR	0	0
ENSRNOG00000027428	2_174024833_C/T	STOP_GAINED	SHR	1	0
ENSRNOG00000027525	2_184535149_G/A	STOP_GAINED	SHR	0	0
ENSRNOG00000027929	14_82378517_A/T	ESSENTIAL_SPLICE_SITE	SHR	0	0
ENSRNOG00000028090	12_2715063_T/A	STOP_GAINED	SHR	1	0
ENSRNOG00000028111	6_102050031_C/T	ESSENTIAL_SPLICE_SITE	SHR	1	0
ENSRNOG00000028472	6_64127376_C/G	STOP_GAINED	SHR	0	0
ENSRNOG00000028796	15_15925895_G/A	STOP_GAINED	SHR	0	0
ENSRNOG00000028866	7_129205767_G/A	STOP_GAINED	SHR	0	0
ENSRNOG00000029055	8_88917940_T/C	ESSENTIAL_SPLICE_SITE	SHR	1	0
ENSRNOG00000029125	2_252685809_T/A	STOP_GAINED	SHR	0	0
ENSRNOG00000029126	17_43730593_C/T	STOP_GAINED	SHR	0	0
ENSRNOG00000029167	19_28905151_C/T	STOP_GAINED	SHR	0	0
ENSRNOG00000029398	10_48349124_A/G	ESSENTIAL_SPLICE_SITE	SHR	1	0
ENSRNOG00000029401	4_117733401_T/C	ESSENTIAL_SPLICE_SITE	SHR	0	0
ENSRNOG00000029459	13_77911436_G/A	ESSENTIAL_SPLICE_SITE	SHR	0	0
ENSRNOG00000029623	6_140384861_T/A	ESSENTIAL_SPLICE_SITE	SHR	0	0
ENSRNOG00000029705	3_100592950_G/T	STOP_GAINED	SHR	0	0
ENSRNOG00000030016	8_38670666_C/T	STOP_GAINED	SHR	0	0
ENSRNOG00000030273	7_13824318_G/A	ESSENTIAL_SPLICE_SITE	SHR	1	0
ENSRNOG00000030359	1_62009503_A/T	STOP_GAINED	SHR	0	0
ENSRNOG00000030924	7_75803607_G/A	ESSENTIAL_SPLICE_SITE	SHR	0	0
ENSRNOG00000031051	3_69338716_G/A	STOP_GAINED	SHR	0	0
ENSRNOG00000031211	1_177812449_C/T	STOP_GAINED	SHR	1	1
ENSRNOG00000031227	15_70137036_A/C	ESSENTIAL_SPLICE_SITE	SHR	0	0
ENSRNOG00000031323	4_86173243_C/A	STOP_GAINED	SHR	0	0
ENSRNOG00000031660	8_14646537_C/A	ESSENTIAL_SPLICE_SITE	SHR	0	0
ENSRNOG00000031699	10_45075422_C/A	STOP_GAINED	SHR	0	0
ENSRNOG00000031700	1_15334582_G/A	ESSENTIAL_SPLICE_SITE	SHR	1	0
ENSRNOG00000031708	13_86891436_C/T	ESSENTIAL_SPLICE_SITE	SHR	0	0
ENSRNOG00000031708	13_86891905_T/G	ESSENTIAL_SPLICE_SITE	SHR	0	0
ENSRNOG00000031708	13_86891938_G/A	ESSENTIAL_SPLICE_SITE	SHR	0	0
ENSRNOG00000031741	1_142435593_A/G	STOP_LOST	SHR	0	0
ENSRNOG00000031922	7_1054496_G/A	STOP_GAINED	SHR	0	0
ENSRNOG00000032128	2_78744583_C/T	STOP_GAINED	SHR	0	0
ENSRNOG00000032182	7_8793220_A/G	ESSENTIAL_SPLICE_SITE	SHR	1	1
ENSRNOG00000032231	7_113860602_T/G	ESSENTIAL_SPLICE_SITE	SHR	0	0
ENSRNOG00000032380	11_36653430_T/C	ESSENTIAL_SPLICE_SITE	SHR	0	0
ENSRNOG00000032394	7_127671301_G/A	ESSENTIAL_SPLICE_SITE	SHR	1	0
ENSRNOG00000032618	8_113180202_G/T	ESSENTIAL_SPLICE_SITE	SHR	1	0
ENSRNOG00000032663	10_6590820_G/A	ESSENTIAL_SPLICE_SITE	SHR	0	0
ENSRNOG00000032928	4_61332594_T/C	ESSENTIAL_SPLICE_SITE	SHR	1	0
ENSRNOG00000032942	20_4001009_C/T	ESSENTIAL_SPLICE_SITE	SHR	1	0
ENSRNOG00000033424	6_140214561_G/T	STOP_GAINED	SHR	0	0
ENSRNOG00000033507	1_143136740_T/G	ESSENTIAL_SPLICE_SITE	SHR	0	0
ENSRNOG00000033558	10_60713500_A/T	STOP_GAINED	SHR	0	0
ENSRNOG00000033680	1_81285848_A/T	ESSENTIAL_SPLICE_SITE	SHR	1	1
ENSRNOG00000033923	9_56975347_A/G	ESSENTIAL_SPLICE_SITE	SHR	1	1
ENSRNOG00000033953	5_39665714_C/T	STOP_GAINED	SHR	0	0
ENSRNOG00000033981	8_35444035_A/G	ESSENTIAL_SPLICE_SITE	SHR	0	0
ENSRNOG00000034025	3_74827211_C/T	ESSENTIAL_SPLICE_SITE	SHR	1	0
ENSRNOG00000034098	9_91718595_A/T	STOP_GAINED	SHR	0	0
ENSRNOG00000034110	10_88737147_C/T	ESSENTIAL_SPLICE_SITE	SHR	0	0
ENSRNOG00000036773	1_170921852_T/C	ESSENTIAL_SPLICE_SITE	SHR	0	0
ENSRNOG00000036814	10_90057458_G/A	ESSENTIAL_SPLICE_SITE	SHR	1	0
ENSRNOG00000036880	10_86751589_T/C	ESSENTIAL_SPLICE_SITE	SHR	0	0
ENSRNOG00000036885	2_240661325_C/T	STOP_GAINED	SHR	0	0
ENSRNOG00000036899	5_169951602_G/A	ESSENTIAL_SPLICE_SITE	SHR	0	0
ENSRNOG00000036964	3_135015974_A/G	ESSENTIAL_SPLICE_SITE	SHR	1	0
ENSRNOG00000037078	8_126999453_T/C	STOP_LOST	SHR	1	0
ENSRNOG00000037150	7_120276140_T/C	ESSENTIAL_SPLICE_SITE	SHR	0	0
ENSRNOG00000037196	2_194962437_C/A	ESSENTIAL_SPLICE_SITE	SHR	0	0
ENSRNOG00000037493	6_143336911_T/G	STOP_GAINED	SHR	0	0
ENSRNOG00000037605	14_95698151_C/T	ESSENTIAL_SPLICE_SITE	SHR	1	0
ENSRNOG00000037937	5_122809848_C/T	STOP_GAINED	SHR	0	0
ENSRNOG00000037949	15_89601147_A/T	STOP_GAINED	SHR	0	0
ENSRNOG00000038225	18_81572383_G/A	ESSENTIAL_SPLICE_SITE	SHR	0	0
ENSRNOG00000038340	18_77551944_A/T	STOP_GAINED	SHR	0	0
ENSRNOG00000038502	17_69112227_C/T	ESSENTIAL_SPLICE_SITE	SHR	0	0
ENSRNOG00000038782	2_95606216_A/C	ESSENTIAL_SPLICE_SITE	SHR	0	0
ENSRNOG00000038930	1_61407343_G/A	STOP_GAINED	SHR	0	0
ENSRNOG00000039197	5_63875047_T/G	ESSENTIAL_SPLICE_SITE	SHR	0	0
ENSRNOG00000039259	X_32398758_G/C	ESSENTIAL_SPLICE_SITE	SHR	1	0
ENSRNOG00000039286	7_14246143_C/G	ESSENTIAL_SPLICE_SITE	SHR	0	0
ENSRNOG00000039301	14_21932618_T/C	ESSENTIAL_SPLICE_SITE	SHR	1	0
ENSRNOG00000039493	8_32700708_A/T	STOP_GAINED	SHR	0	0
ENSRNOG00000039494	4_49510606_A/G	ESSENTIAL_SPLICE_SITE	SHR	1	0
ENSRNOG00000039542	2_48503002_T/C	ESSENTIAL_SPLICE_SITE	SHR	0	0
ENSRNOG00000039709	5_50268347_T/G	ESSENTIAL_SPLICE_SITE	SHR	0	0
ENSRNOG00000039734	14_11317960_A/C	ESSENTIAL_SPLICE_SITE	SHR	0	0
ENSRNOG00000039842	1_24454401_C/T	STOP_GAINED	SHR	0	0
ENSRNOG00000039927	7_9065751_G/A	STOP_GAINED	SHR	1	0
ENSRNOG00000040064	11_28775074_T/C	ESSENTIAL_SPLICE_SITE	SHR	0	0
ENSRNOG00000040118	4_11014887_A/G	ESSENTIAL_SPLICE_SITE	SHR	0	0
ENSRNOG00000042067	10_29544785_G/A	STOP_GAINED	SHR	0	0
ENSRNOG00000042099	16_26454551_G/A	ESSENTIAL_SPLICE_SITE	SHR	0	0
ENSRNOG00000042140	8_123378366_G/A	ESSENTIAL_SPLICE_SITE	SHR	0	0
ENSRNOG00000042171	4_11456625_G/A	STOP_GAINED	SHR	0	0
ENSRNOG00000042205	5_108345997_C/T	STOP_GAINED	SHR	0	0
ENSRNOG00000042212	2_179043324_T/A	STOP_GAINED	SHR	0	0
ENSRNOG00000042222	2_135455952_C/T	ESSENTIAL_SPLICE_SITE	SHR	0	0
ENSRNOG00000042360	9_8139285_G/A	ESSENTIAL_SPLICE_SITE	SHR	0	0
ENSRNOG00000042385	19_47376173_C/T	STOP_GAINED	SHR	0	0
ENSRNOG00000042437	1_114405484_C/A	STOP_GAINED	SHR	0	0
ENSRNOG00000042469	5_25944485_T/A	STOP_GAINED	SHR	0	0
ENSRNOG00000042703	1_51077232_G/A	ESSENTIAL_SPLICE_SITE	SHR	0	0
ENSRNOG00000042761	9_16891340_G/A	STOP_GAINED	SHR	0	0
ENSRNOG00000042772	7_15778204_A/G	ESSENTIAL_SPLICE_SITE	SHR	0	0
ENSRNOG00000042782	1_156142529_G/A	STOP_GAINED	SHR	0	0
ENSRNOG00000042874	18_25274212_T/C	STOP_LOST	SHR	0	0
ENSRNOG00000042931	19_34765121_T/A	ESSENTIAL_SPLICE_SITE	SHR	0	0
ENSRNOG00000042951	8_101039148_T/C	ESSENTIAL_SPLICE_SITE	SHR	1	0
ENSRNOG00000042974	1_48959398_G/A	STOP_GAINED	SHR	0	0
ENSRNOG00000042998	5_122660980_C/T	STOP_GAINED	SHR	0	0
ENSRNOG00000043074	1_82527101_C/T	STOP_GAINED	SHR	0	0
ENSRNOG00000043233	7_13240450_C/T	STOP_GAINED	SHR	1	0
ENSRNOG00000043251	5_36972236_C/T	ESSENTIAL_SPLICE_SITE	SHR	0	0
ENSRNOG00000043293	10_31719831_G/C	ESSENTIAL_SPLICE_SITE	SHR	0	0
				104	12
