# Supplementary material for: Genetic basis of transcriptome differences between the founder strains of the rat HXB/BXH recombinant inbred panel
Source: Genome Biol. 2012 Apr 27;13(4):r31. doi: 10.1186/gb-2012-13-4-r31 (PMC3446305; doi:10.1186/gb-2012-13-4-r31)
Supplement: Additional file 12 — Genes with stop codon or frameshift indels. A table listing genes that contain indels that are located in stop codons or that cause frameshifts. [file gb-2012-13-4-r31-S12.XLS]

## Sheet: Sheet1
				expressed in liver	differential expressed between strains
gene	variant		strain	(1=expressed,	(1=differential,
(ensembl_65 annotation)	(chr_position_reference/alternative)	effect	carrying the variant	0=not-expressed)	0=not-differential)
ENSRNOG00000015902	1_191568987_-/A	ESSENTIAL_SPLICE_SITE	SHR	0	0
ENSRNOG00000014517	1_28058557_-/TG	ESSENTIAL_SPLICE_SITE	SHR	0	0
ENSRNOG00000026975	1_78124001_-/TG	ESSENTIAL_SPLICE_SITE	SHR	0	0
ENSRNOG00000003256	10_25779132_T/-	ESSENTIAL_SPLICE_SITE	SHR	1	0
ENSRNOG00000011969	15_106765159_-/T	ESSENTIAL_SPLICE_SITE	SHR	1	0
ENSRNOG00000039379	17_29741963_AAGT/-	ESSENTIAL_SPLICE_SITE	SHR	1	1
ENSRNOG00000017593	17_68854121_G/-	ESSENTIAL_SPLICE_SITE	SHR	1	0
ENSRNOG00000038191	17_78879853_-/GT	ESSENTIAL_SPLICE_SITE	SHR	0	0
ENSRNOG00000023587	17_83453919_-/T	ESSENTIAL_SPLICE_SITE	SHR	1	0
ENSRNOG00000038025	17_86033559_GGTG/-	ESSENTIAL_SPLICE_SITE	SHR	1	0
ENSRNOG00000029212	2_19798900_A/-	ESSENTIAL_SPLICE_SITE	SHR	1	1
ENSRNOG00000023373	2_227475745_T/-	ESSENTIAL_SPLICE_SITE	SHR	1	0
ENSRNOG00000032660	2_247105344_GGG/-	ESSENTIAL_SPLICE_SITE	SHR	1	0
ENSRNOG00000026363	3_98426713_TGTC/-	ESSENTIAL_SPLICE_SITE	SHR	0	0
ENSRNOG00000034023	4_100535554_-/A	ESSENTIAL_SPLICE_SITE	SHR	0	0
ENSRNOG00000030269	4_149688224_-/G	ESSENTIAL_SPLICE_SITE	SHR	1	0
ENSRNOG00000010397	4_62225074_-/T	ESSENTIAL_SPLICE_SITE	SHR	0	0
ENSRNOG00000008393	4_81044653_-/TTTGT	ESSENTIAL_SPLICE_SITE	SHR	1	0
ENSRNOG00000043035	4_8881727_-/TAAT	ESSENTIAL_SPLICE_SITE	SHR	0	0
ENSRNOG00000029030	5_136955636_-/A	ESSENTIAL_SPLICE_SITE	SHR	0	0
ENSRNOG00000006890	5_163940185_-/T	ESSENTIAL_SPLICE_SITE	SHR	0	0
ENSRNOG00000043394	5_61666580_TTT/-	ESSENTIAL_SPLICE_SITE	SHR	1	0
ENSRNOG00000033688	6_137722324_-/TA	ESSENTIAL_SPLICE_SITE	SHR	1	0
ENSRNOG00000023341	6_42161990_-/T	ESSENTIAL_SPLICE_SITE	SHR	0	0
ENSRNOG00000008292	6_96459296_-/TATT	ESSENTIAL_SPLICE_SITE	SHR	1	0
ENSRNOG00000033496	8_69379858_AGGTGAG/-	ESSENTIAL_SPLICE_SITE	SHR	0	0
ENSRNOG00000032120	1_103893208_CTTATGT/-	FRAMESHIFT_CODING	SHR	0	0
ENSRNOG00000032120	1_103895456_-/T	FRAMESHIFT_CODING	SHR	0	0
ENSRNOG00000021986	1_106920199_-/C	FRAMESHIFT_CODING	SHR	0	0
ENSRNOG00000028354	1_108906347_A/-	FRAMESHIFT_CODING	SHR	0	0
ENSRNOG00000028324	1_109361270_TC/-	FRAMESHIFT_CODING	SHR	0	0
ENSRNOG00000021990	1_111900311_-/T	FRAMESHIFT_CODING	SHR	0	0
ENSRNOG00000016331	1_111906437_T/-	FRAMESHIFT_CODING	SHR	0	0
ENSRNOG00000042437	1_114405204_C/-	FRAMESHIFT_CODING	SHR	0	0
ENSRNOG00000037096	1_118189073_A/-	FRAMESHIFT_CODING	SHR	0	0
ENSRNOG00000037092	1_119866331_-/AC	FRAMESHIFT_CODING	SHR	0	0
ENSRNOG00000040148	1_13632630_-/A	FRAMESHIFT_CODING	SHR	0	0
ENSRNOG00000040148	1_13887485_-/AAGA	FRAMESHIFT_CODING	SHR	0	0
ENSRNOG00000013563	1_142290178_-/A	FRAMESHIFT_CODING	SHR	0	0
ENSRNOG00000033105	1_142782836_-/A	FRAMESHIFT_CODING	SHR	0	0
ENSRNOG00000026503	1_157265149_-/G	FRAMESHIFT_CODING	SHR	0	0
ENSRNOG00000015432	1_160517582_-/T	FRAMESHIFT_CODING	SHR	0	0
ENSRNOG00000036811	1_161099014_-/TT	FRAMESHIFT_CODING	SHR	0	0
ENSRNOG00000015966	1_161378324_G/-	FRAMESHIFT_CODING	SHR	0	0
ENSRNOG00000034173	1_162333335_C/-	FRAMESHIFT_CODING	SHR	0	0
ENSRNOG00000019794	1_165195271_-/TA	FRAMESHIFT_CODING	SHR	0	0
ENSRNOG00000009748	1_165820868_-/A	FRAMESHIFT_CODING	SHR	0	0
ENSRNOG00000013123	1_167450758_TTTG/-	FRAMESHIFT_CODING	SHR	0	0
ENSRNOG00000014979	1_17211148_-/A	FRAMESHIFT_CODING	SHR	0	0
ENSRNOG00000031211	1_177776877_-/T	FRAMESHIFT_CODING	SHR	1	1
ENSRNOG00000031211	1_177776902_-/T	FRAMESHIFT_CODING	SHR	1	1
ENSRNOG00000031211	1_177776903_-/A	FRAMESHIFT_CODING	SHR	1	1
ENSRNOG00000031211	1_177795324_-/A	FRAMESHIFT_CODING	SHR	1	1
ENSRNOG00000031211	1_177806534_-/G	FRAMESHIFT_CODING	SHR	1	1
ENSRNOG00000023709	1_214295815_-/G	FRAMESHIFT_CODING	SHR	0	0
ENSRNOG00000017878	1_223852331_C/-	FRAMESHIFT_CODING	SHR	1	1
ENSRNOG00000033195	1_235936505_-/T	FRAMESHIFT_CODING	SHR	1	0
ENSRNOG00000018532	1_240678163_T/-	FRAMESHIFT_CODING	SHR	1	0
ENSRNOG00000036593	1_245736302_ACAG/-	FRAMESHIFT_CODING	SHR	0	0
ENSRNOG00000039835	1_24768078_-/T	FRAMESHIFT_CODING	SHR	0	0
ENSRNOG00000014517	1_28058557_-/TG	FRAMESHIFT_CODING	SHR	0	0
ENSRNOG00000029219	1_29708622_AG/-	FRAMESHIFT_CODING	SHR	0	0
ENSRNOG00000014157	1_48715776_G/-	FRAMESHIFT_CODING	SHR	0	0
ENSRNOG00000023753	1_48837096_-/TA	FRAMESHIFT_CODING	SHR	1	0
ENSRNOG00000042703	1_51075429_A/-	FRAMESHIFT_CODING	SHR	0	0
ENSRNOG00000030707	1_57931603_C/-	FRAMESHIFT_CODING	SHR	0	0
ENSRNOG00000025894	1_59974562_TA/-	FRAMESHIFT_CODING	SHR	1	0
ENSRNOG00000034101	1_71866721_T/-	FRAMESHIFT_CODING	SHR	0	0
ENSRNOG00000042745	1_72847047_TT/-	FRAMESHIFT_CODING	SHR	0	0
ENSRNOG00000038348	1_73799159_AA/-	FRAMESHIFT_CODING	SHR	0	0
ENSRNOG00000034000	1_77691926_-/A	FRAMESHIFT_CODING	SHR	0	0
ENSRNOG00000026810	1_78175832_A/-	FRAMESHIFT_CODING	SHR	1	0
ENSRNOG00000001500	1_82251716_C/-	FRAMESHIFT_CODING	SHR	1	0
ENSRNOG00000043368	1_83639775_-/C	FRAMESHIFT_CODING	SHR	0	0
ENSRNOG00000020557	1_84179502_C/-	FRAMESHIFT_CODING	SHR	1	0
ENSRNOG00000037589	1_84241927_-/TG	FRAMESHIFT_CODING	SHR	0	0
ENSRNOG00000037414	1_86538066_T/-	FRAMESHIFT_CODING	SHR	0	0
ENSRNOG00000028231	10_12972409_-/C	FRAMESHIFT_CODING	SHR	0	0
ENSRNOG00000039405	10_14570377_C/-	FRAMESHIFT_CODING	SHR	0	0
ENSRNOG00000029706	10_18631484_C/-	FRAMESHIFT_CODING	SHR	1	0
ENSRNOG00000021333	10_31794015_-/ACTA	FRAMESHIFT_CODING	SHR	0	0
ENSRNOG00000032495	10_36634724_C/-	FRAMESHIFT_CODING	SHR	0	0
ENSRNOG00000027008	10_43840312_-/TAAC	FRAMESHIFT_CODING	SHR	1	0
ENSRNOG00000031246	10_44776004_T/-	FRAMESHIFT_CODING	SHR	0	0
ENSRNOG00000025316	10_53233405_-/C	FRAMESHIFT_CODING	SHR	0	0
ENSRNOG00000010756	10_56410652_C/-	FRAMESHIFT_CODING	SHR	1	0
ENSRNOG00000031750	10_60865771_-/T	FRAMESHIFT_CODING	SHR	0	0
ENSRNOG00000033965	10_60888449_-/A	FRAMESHIFT_CODING	SHR	0	0
ENSRNOG00000021287	10_92311652_G/-	FRAMESHIFT_CODING	SHR	1	0
ENSRNOG00000040209	11_16206848_-/AA	FRAMESHIFT_CODING	SHR	0	0
ENSRNOG00000032980	11_41665983_-/AA	FRAMESHIFT_CODING	SHR	0	0
ENSRNOG00000039649	11_44609546_A/-	FRAMESHIFT_CODING	SHR	0	0
ENSRNOG00000025155	12_10769797_T/-	FRAMESHIFT_CODING	SHR	1	0
ENSRNOG00000001036	12_10963466_A/-	FRAMESHIFT_CODING	SHR	0	0
ENSRNOG00000001036	12_10989039_G/-	FRAMESHIFT_CODING	SHR	0	0
ENSRNOG00000019888	12_11107542_-/A	FRAMESHIFT_CODING	SHR	0	0
ENSRNOG00000024456	12_12427518_AG/-	FRAMESHIFT_CODING	SHR	0	0
ENSRNOG00000001474	12_22862565_TT/-	FRAMESHIFT_CODING	SHR	0	0
ENSRNOG00000001474	12_22862739_A/-	FRAMESHIFT_CODING	SHR	0	0
ENSRNOG00000038772	12_22961576_C/-	FRAMESHIFT_CODING	SHR	0	0
ENSRNOG00000000986	12_2553864_-/TTTTG	FRAMESHIFT_CODING	SHR	1	0
ENSRNOG00000001061	12_33177894_-/GA	FRAMESHIFT_CODING	SHR	1	0
ENSRNOG00000040107	13_21326396_-/T	FRAMESHIFT_CODING	SHR	0	0
ENSRNOG00000042249	13_22887917_-/A	FRAMESHIFT_CODING	SHR	1	0
ENSRNOG00000030425	13_24599614_AA/-	FRAMESHIFT_CODING	SHR	0	0
ENSRNOG00000039526	13_48292670_GT/-	FRAMESHIFT_CODING	BN-Lx	0	0
ENSRNOG00000007369	13_48371514_-/G	FRAMESHIFT_CODING	SHR	0	0
ENSRNOG00000000040	13_70200608_C/-	FRAMESHIFT_CODING	SHR	1	0
ENSRNOG00000038934	13_71982970_A/-	FRAMESHIFT_CODING	SHR	0	0
ENSRNOG00000003510	13_78546969_TT/-	FRAMESHIFT_CODING	SHR	0	0
ENSRNOG00000025797	13_78727069_C/-	FRAMESHIFT_CODING	SHR	0	0
ENSRNOG00000031708	13_86891305_CATC/-	FRAMESHIFT_CODING	SHR	0	0
ENSRNOG00000031708	13_86892124_A/-	FRAMESHIFT_CODING	SHR	0	0
ENSRNOG00000038146	13_89655204_-/TT	FRAMESHIFT_CODING	SHR	0	0
ENSRNOG00000022063	13_90146436_-/A	FRAMESHIFT_CODING	SHR	0	0
ENSRNOG00000008079	14_102096546_A/-	FRAMESHIFT_CODING	SHR	1	0
ENSRNOG00000027013	14_102921828_A/-	FRAMESHIFT_CODING	SHR	0	0
ENSRNOG00000033950	14_1162428_A/-	FRAMESHIFT_CODING	SHR	0	0
ENSRNOG00000033710	14_19215348_T/-	FRAMESHIFT_CODING	SHR	0	0
ENSRNOG00000040080	14_2431779_C/-	FRAMESHIFT_CODING	SHR	0	0
ENSRNOG00000032698	14_38465602_-/GA	FRAMESHIFT_CODING	SHR	0	0
ENSRNOG00000030315	14_489579_G/-	FRAMESHIFT_CODING	SHR	0	0
ENSRNOG00000030315	14_500354_-/A	FRAMESHIFT_CODING	SHR	0	0
ENSRNOG00000003887	14_63203384_CACC/-	FRAMESHIFT_CODING	SHR	0	0
ENSRNOG00000002168	14_6674793_-/CA	FRAMESHIFT_CODING	SHR	0	0
ENSRNOG00000024380	14_817286_A/-	FRAMESHIFT_CODING	SHR	1	0
ENSRNOG00000030665	14_91242775_-/T	FRAMESHIFT_CODING	SHR	0	0
ENSRNOG00000028796	15_15925695_-/AT	FRAMESHIFT_CODING	SHR	0	0
ENSRNOG00000038278	15_56116596_-/C	FRAMESHIFT_CODING	SHR	0	0
ENSRNOG00000038084	15_69536130_TC/-	FRAMESHIFT_CODING	SHR	0	0
ENSRNOG00000031227	15_70136574_AA/-	FRAMESHIFT_CODING	SHR	0	0
ENSRNOG00000034001	15_78011498_A/-	FRAMESHIFT_CODING	SHR	0	0
ENSRNOG00000024125	15_87758513_AC/-	FRAMESHIFT_CODING	SHR	0	0
ENSRNOG00000009836	15_89172806_-/T	FRAMESHIFT_CODING	SHR	1	0
ENSRNOG00000013884	16_23640068_-/C	FRAMESHIFT_CODING	SHR	1	0
ENSRNOG00000026410	16_24234618_-/A	FRAMESHIFT_CODING	SHR	1	0
ENSRNOG00000042099	16_26454145_-/T	FRAMESHIFT_CODING	SHR	0	0
ENSRNOG00000042099	16_26454509_-/AT	FRAMESHIFT_CODING	SHR	0	0
ENSRNOG00000042099	16_26454733_AGAC/-	FRAMESHIFT_CODING	SHR	0	0
ENSRNOG00000028380	16_2747264_-/T	FRAMESHIFT_CODING	SHR	1	0
ENSRNOG00000011688	16_41283879_-/A	FRAMESHIFT_CODING	SHR	0	0
ENSRNOG00000038914	16_44587044_-/AC	FRAMESHIFT_CODING	SHR	0	0
ENSRNOG00000038907	16_45593818_G/-	FRAMESHIFT_CODING	SHR	1	0
ENSRNOG00000009738	16_5771031_T/-	FRAMESHIFT_CODING	SHR	1	0
ENSRNOG00000032766	16_73077996_AC/-	FRAMESHIFT_CODING	SHR	0	0
ENSRNOG00000012757	16_74541609_AC/-	FRAMESHIFT_CODING	SHR	1	0
ENSRNOG00000019955	16_7856434_-/A	FRAMESHIFT_CODING	SHR	0	0
ENSRNOG00000018651	17_11111154_-/T	FRAMESHIFT_CODING	SHR	0	0
ENSRNOG00000012189	17_14000728_CA/-	FRAMESHIFT_CODING	SHR	1	0
ENSRNOG00000030300	17_36377691_G/-	FRAMESHIFT_CODING	SHR	0	0
ENSRNOG00000022157	17_37534538_-/CTAC	FRAMESHIFT_CODING	SHR	0	0
ENSRNOG00000022157	17_37534539_G/-	FRAMESHIFT_CODING	SHR	0	0
ENSRNOG00000038928	17_48158646_-/T	FRAMESHIFT_CODING	SHR	0	0
ENSRNOG00000042801	17_52997454_A/-	FRAMESHIFT_CODING	SHR	0	0
ENSRNOG00000027309	17_5748252_A/-	FRAMESHIFT_CODING	SHR	0	0
ENSRNOG00000038191	17_78879853_-/GT	FRAMESHIFT_CODING	SHR	0	0
ENSRNOG00000023587	17_83429239_TT/-	FRAMESHIFT_CODING	SHR	1	0
ENSRNOG00000023587	17_83429247_-/G	FRAMESHIFT_CODING	SHR	1	0
ENSRNOG00000023587	17_83453942_T/-	FRAMESHIFT_CODING	SHR	1	0
ENSRNOG00000038047	17_85905889_-/T	FRAMESHIFT_CODING	SHR	1	0
ENSRNOG00000039969	18_11924338_CACA/-	FRAMESHIFT_CODING	SHR	1	0
ENSRNOG00000022156	18_13715052_T/-	FRAMESHIFT_CODING	SHR	0	0
ENSRNOG00000023960	18_63426556_AGAG/-	FRAMESHIFT_CODING	SHR	0	0
ENSRNOG00000016303	18_79110241_-/T	FRAMESHIFT_CODING	SHR	1	0
ENSRNOG00000013812	19_12441827_-/A	FRAMESHIFT_CODING	SHR	0	0
ENSRNOG00000039586	19_21936000_AC/-	FRAMESHIFT_CODING	SHR	0	0
ENSRNOG00000017546	19_23099897_-/T	FRAMESHIFT_CODING	SHR	0	0
ENSRNOG00000042931	19_34764734_C/-	FRAMESHIFT_CODING	SHR	0	0
ENSRNOG00000042931	19_34764975_GAGAC/-	FRAMESHIFT_CODING	SHR	0	0
ENSRNOG00000016479	19_35190221_CTAGA/-	FRAMESHIFT_CODING	SHR	0	0
ENSRNOG00000023303	19_35836308_-/CAGCG	FRAMESHIFT_CODING	SHR	0	0
ENSRNOG00000019415	19_41809209_A/-	FRAMESHIFT_CODING	SHR	1	0
ENSRNOG00000017905	19_51853454_-/G	FRAMESHIFT_CODING	SHR	1	0
ENSRNOG00000011635	19_78749_-/A	FRAMESHIFT_CODING	SHR	1	1
ENSRNOG00000040034	19_8074436_C/-	FRAMESHIFT_CODING	SHR	0	0
ENSRNOG00000009057	2_117015740_G/-	FRAMESHIFT_CODING	SHR	1	0
ENSRNOG00000038366	2_127909758_T/-	FRAMESHIFT_CODING	SHR	1	0
ENSRNOG00000028940	2_156792800_-/G	FRAMESHIFT_CODING	SHR	0	0
ENSRNOG00000042735	2_160657418_-/T	FRAMESHIFT_CODING	SHR	0	0
ENSRNOG00000000096	2_191662798_-/G	FRAMESHIFT_CODING	SHR	1	0
ENSRNOG00000029870	2_22853124_-/GT	FRAMESHIFT_CODING	SHR	0	0
ENSRNOG00000022991	2_229528419_-/C	FRAMESHIFT_CODING	SHR	1	0
ENSRNOG00000015024	2_244304573_T/-	FRAMESHIFT_CODING	SHR	0	0
ENSRNOG00000031237	2_251238901_G/-	FRAMESHIFT_CODING	SHR	0	0
ENSRNOG00000008250	2_26719137_AAGA/-	FRAMESHIFT_CODING	SHR	0	0
ENSRNOG00000039903	2_28896400_-/GAGA	FRAMESHIFT_CODING	SHR	0	0
ENSRNOG00000012516	2_54150609_-/C	FRAMESHIFT_CODING	SHR	1	0
ENSRNOG00000025010	2_58997113_A/-	FRAMESHIFT_CODING	SHR	0	0
ENSRNOG00000033404	2_8758390_T/-	FRAMESHIFT_CODING	SHR	0	0
ENSRNOG00000038768	2_98173541_-/AC	FRAMESHIFT_CODING	SHR	0	0
ENSRNOG00000038768	2_98173600_-/CA	FRAMESHIFT_CODING	SHR	0	0
ENSRNOG00000038768	2_98173703_AC/-	FRAMESHIFT_CODING	SHR	0	0
ENSRNOG00000038768	2_98173870_-/CA	FRAMESHIFT_CODING	SHR	0	0
ENSRNOG00000032596	20_2922684_-/G	FRAMESHIFT_CODING	SHR	1	1
ENSRNOG00000000853	20_3715090_-/G	FRAMESHIFT_CODING	SHR	1	0
ENSRNOG00000032942	20_4001275_T/-	FRAMESHIFT_CODING	SHR	1	0
ENSRNOG00000029960	20_52149991_A/-	FRAMESHIFT_CODING	SHR	0	0
ENSRNOG00000011596	3_114367011_C/-	FRAMESHIFT_CODING	SHR	1	0
ENSRNOG00000017740	3_116569848_A/-	FRAMESHIFT_CODING	SHR	1	0
ENSRNOG00000021237	3_118434629_A/-	FRAMESHIFT_CODING	SHR	1	0
ENSRNOG00000038259	3_119160639_A/-	FRAMESHIFT_CODING	SHR	1	0
ENSRNOG00000004852	3_128508077_T/-	FRAMESHIFT_CODING	SHR	0	0
ENSRNOG00000026836	3_134358630_T/-	FRAMESHIFT_CODING	SHR	1	0
ENSRNOG00000034030	3_139925800_-/A	FRAMESHIFT_CODING	SHR	0	0
ENSRNOG00000034030	3_139932999_A/-	FRAMESHIFT_CODING	SHR	0	0
ENSRNOG00000008568	3_141787198_-/T	FRAMESHIFT_CODING	SHR	1	0
ENSRNOG00000006695	3_142647286_-/T	FRAMESHIFT_CODING	SHR	1	0
ENSRNOG00000027920	3_144161789_AG/-	FRAMESHIFT_CODING	SHR	0	0
ENSRNOG00000036802	3_149094844_CT/-	FRAMESHIFT_CODING	SHR	0	0
ENSRNOG00000043242	3_149349690_G/-	FRAMESHIFT_CODING	SHR	0	0
ENSRNOG00000030855	3_15754716_-/T	FRAMESHIFT_CODING	SHR	0	0
ENSRNOG00000007954	3_16422186_A/-	FRAMESHIFT_CODING	SHR	0	0
ENSRNOG00000036747	3_166178924_C/-	FRAMESHIFT_CODING	SHR	0	0
ENSRNOG00000013267	3_170369028_-/A	FRAMESHIFT_CODING	SHR	1	0
ENSRNOG00000014317	3_18801506_-/A	FRAMESHIFT_CODING	SHR	1	0
ENSRNOG00000033824	3_39045476_-/TAACT	FRAMESHIFT_CODING	SHR	1	0
ENSRNOG00000033635	3_40431787_-/C	FRAMESHIFT_CODING	SHR	1	0
ENSRNOG00000004880	3_5027661_C/-	FRAMESHIFT_CODING	SHR	1	0
ENSRNOG00000024655	3_50913628_T/-	FRAMESHIFT_CODING	SHR	1	0
ENSRNOG00000009706	3_69309450_T/-	FRAMESHIFT_CODING	SHR	0	0
ENSRNOG00000032358	3_69648680_G/-	FRAMESHIFT_CODING	SHR	0	0
ENSRNOG00000031637	3_71372184_A/-	FRAMESHIFT_CODING	SHR	0	0
ENSRNOG00000005921	3_71871750_-/A	FRAMESHIFT_CODING	SHR	0	0
ENSRNOG00000030898	3_72635968_AA/-	FRAMESHIFT_CODING	SHR	0	0
ENSRNOG00000006706	3_74346828_T/-	FRAMESHIFT_CODING	SHR	0	0
ENSRNOG00000009199	3_78253307_T/-	FRAMESHIFT_CODING	SHR	1	0
ENSRNOG00000005136	3_87269091_ACAG/-	FRAMESHIFT_CODING	SHR	1	0
ENSRNOG00000013424	3_90729559_TC/-	FRAMESHIFT_CODING	SHR	0	0
ENSRNOG00000034249	3_97584345_A/-	FRAMESHIFT_CODING	SHR	0	0
ENSRNOG00000037408	3_98389395_-/G	FRAMESHIFT_CODING	SHR	0	0
ENSRNOG00000026363	3_98426363_-/C	FRAMESHIFT_CODING	SHR	0	0
ENSRNOG00000029114	4_103642854_A/-	FRAMESHIFT_CODING	SHR	0	0
ENSRNOG00000032788	4_118213735_-/A	FRAMESHIFT_CODING	SHR	1	0
ENSRNOG00000037637	4_126276007_-/A	FRAMESHIFT_CODING	SHR	0	0
ENSRNOG00000024816	4_135576359_-/CT	FRAMESHIFT_CODING	SHR	0	0
ENSRNOG00000024816	4_135576521_C/-	FRAMESHIFT_CODING	SHR	0	0
ENSRNOG00000030203	4_152864607_A/-	FRAMESHIFT_CODING	SHR	0	0
ENSRNOG00000037142	4_160865848_-/CT	FRAMESHIFT_CODING	SHR	0	0
ENSRNOG00000037131	4_161044547_-/G	FRAMESHIFT_CODING	SHR	0	0
ENSRNOG00000001830	4_184410160_-/G	FRAMESHIFT_CODING	SHR	1	1
ENSRNOG00000036916	4_186591759_A/-	FRAMESHIFT_CODING	SHR	0	0
ENSRNOG00000025795	4_29590452_-/A	FRAMESHIFT_CODING	SHR	0	0
ENSRNOG00000006206	4_38411333_C/-	FRAMESHIFT_CODING	SHR	1	0
ENSRNOG00000028419	4_44199022_AG/-	FRAMESHIFT_CODING	SHR	0	0
ENSRNOG00000039512	4_49204272_-/A	FRAMESHIFT_CODING	SHR	0	0
ENSRNOG00000039512	4_49204435_T/-	FRAMESHIFT_CODING	SHR	0	0
ENSRNOG00000010133	4_61883347_A/-	FRAMESHIFT_CODING	SHR	1	0
ENSRNOG00000039118	4_65318102_-/T	FRAMESHIFT_CODING	SHR	0	0
ENSRNOG00000005431	4_70881849_T/-	FRAMESHIFT_CODING	SHR	0	0
ENSRNOG00000010455	4_86573906_A/-	FRAMESHIFT_CODING	SHR	1	0
ENSRNOG00000023969	4_87320894_C/-	FRAMESHIFT_CODING	SHR	1	0
ENSRNOG00000023132	5_10049647_T/-	FRAMESHIFT_CODING	SHR	0	0
ENSRNOG00000042205	5_108345944_-/T	FRAMESHIFT_CODING	SHR	0	0
ENSRNOG00000006615	5_108790272_G/-	FRAMESHIFT_CODING	SHR	1	0
ENSRNOG00000006664	5_108909730_CCCCACA/-	FRAMESHIFT_CODING	SHR	0	0
ENSRNOG00000009597	5_135908193_C/-	FRAMESHIFT_CODING	SHR	1	0
ENSRNOG00000018375	5_137365007_C/-	FRAMESHIFT_CODING	SHR	1	0
ENSRNOG00000007161	5_139166313_-/CT	FRAMESHIFT_CODING	SHR	0	0
ENSRNOG00000007099	5_148341631_-/T	FRAMESHIFT_CODING	SHR	1	0
ENSRNOG00000010396	5_152462000_TT/-	FRAMESHIFT_CODING	SHR	1	0
ENSRNOG00000006890	5_163940380_-/A	FRAMESHIFT_CODING	SHR	0	0
ENSRNOG00000032779	5_35726732_-/TG	FRAMESHIFT_CODING	SHR	0	0
ENSRNOG00000007797	5_4664198_TT/-	FRAMESHIFT_CODING	SHR	1	0
ENSRNOG00000007797	5_4665291_G/-	FRAMESHIFT_CODING	SHR	1	0
ENSRNOG00000007797	5_4665380_AT/-	FRAMESHIFT_CODING	SHR	1	0
ENSRNOG00000042399	5_49045373_-/T	FRAMESHIFT_CODING	SHR	1	0
ENSRNOG00000028339	5_55130048_A/-	FRAMESHIFT_CODING	SHR	0	0
ENSRNOG00000017437	5_57731069_-/CA	FRAMESHIFT_CODING	SHR	0	0
ENSRNOG00000027471	5_74591663_-/C	FRAMESHIFT_CODING	SHR	0	0
ENSRNOG00000010650	6_101705028_TAGTA/-	FRAMESHIFT_CODING	SHR	1	0
ENSRNOG00000043104	6_113769373_-/A	FRAMESHIFT_CODING	SHR	0	0
ENSRNOG00000029136	6_132590600_T/-	FRAMESHIFT_CODING	SHR	1	0
ENSRNOG00000037493	6_143336836_TATC/-	FRAMESHIFT_CODING	SHR	0	0
ENSRNOG00000008291	6_3977002_-/A	FRAMESHIFT_CODING	SHR	1	0
ENSRNOG00000023341	6_42161990_-/T	FRAMESHIFT_CODING	SHR	0	0
ENSRNOG00000007024	6_75573049_TC/-	FRAMESHIFT_CODING	SHR	0	0
ENSRNOG00000029066	6_75627804_G/-	FRAMESHIFT_CODING	SHR	0	0
ENSRNOG00000005151	6_8016169_-/T	FRAMESHIFT_CODING	SHR	0	0
ENSRNOG00000005420	6_8074072_-/AC	FRAMESHIFT_CODING	SHR	1	0
ENSRNOG00000037299	7_114324549_-/CT	FRAMESHIFT_CODING	SHR	0	0
ENSRNOG00000022975	7_121038853_GG/-	FRAMESHIFT_CODING	SHR	1	0
ENSRNOG00000028879	7_139557071_C/-	FRAMESHIFT_CODING	SHR	0	0
ENSRNOG00000010588	7_140851644_-/TA	FRAMESHIFT_CODING	SHR	1	0
ENSRNOG00000029837	7_30044775_-/ACAG	FRAMESHIFT_CODING	SHR	0	0
ENSRNOG00000038669	7_32698844_-/A	FRAMESHIFT_CODING	SHR	0	0
ENSRNOG00000039982	7_6152646_C/-	FRAMESHIFT_CODING	SHR	0	0
ENSRNOG00000037171	8_115345338_-/AC	FRAMESHIFT_CODING	SHR	0	0
ENSRNOG00000024200	8_14789385_CT/-	FRAMESHIFT_CODING	SHR	0	0
ENSRNOG00000033766	8_16101976_AG/-	FRAMESHIFT_CODING	SHR	0	0
ENSRNOG00000039933	8_16515286_-/T	FRAMESHIFT_CODING	SHR	0	0
ENSRNOG00000030368	8_17755227_-/C	FRAMESHIFT_CODING	SHR	0	0
ENSRNOG00000031094	8_42945722_-/GT	FRAMESHIFT_CODING	SHR	0	0
ENSRNOG00000025037	8_52717828_-/T	FRAMESHIFT_CODING	SHR	0	0
ENSRNOG00000025037	8_52719702_G/-	FRAMESHIFT_CODING	SHR	0	0
ENSRNOG00000011228	8_54379539_T/-	FRAMESHIFT_CODING	SHR	1	1
ENSRNOG00000037572	8_89072782_A/-	FRAMESHIFT_CODING	SHR	0	0
ENSRNOG00000022847	8_91769627_-/CA	FRAMESHIFT_CODING	SHR	1	0
ENSRNOG00000026808	8_93126809_-/G	FRAMESHIFT_CODING	SHR	0	0
ENSRNOG00000028036	8_95070341_-/T	FRAMESHIFT_CODING	SHR	1	0
ENSRNOG00000022934	9_10391344_-/C	FRAMESHIFT_CODING	SHR	1	0
ENSRNOG00000037224	9_112632908_A/-	FRAMESHIFT_CODING	SHR	0	0
ENSRNOG00000039639	9_17516134_AT/-	FRAMESHIFT_CODING	SHR	0	0
ENSRNOG00000025149	9_19250585_-/C	FRAMESHIFT_CODING	SHR	1	1
ENSRNOG00000025149	9_19256640_-/AA	FRAMESHIFT_CODING	SHR	1	1
ENSRNOG00000014079	9_46497075_-/C	FRAMESHIFT_CODING	SHR	1	0
ENSRNOG00000032860	9_57712448_G/-	FRAMESHIFT_CODING	SHR	0	0
ENSRNOG00000012859	9_72491447_TTGT/-	FRAMESHIFT_CODING	SHR	1	0
ENSRNOG00000022576	9_97556176_-/A	FRAMESHIFT_CODING	SHR	1	0
ENSRNOG00000030015	X_111139555_A/-	FRAMESHIFT_CODING	SHR	0	0
ENSRNOG00000039780	X_18743089_-/G	FRAMESHIFT_CODING	SHR	0	0
ENSRNOG00000032064	X_2574468_-/T	FRAMESHIFT_CODING	SHR	0	0
ENSRNOG00000039259	X_32399472_-/TCTG	FRAMESHIFT_CODING	SHR	1	0
ENSRNOG00000038403	X_63906634_T/-	FRAMESHIFT_CODING	SHR	1	0
