# Supplementary material for: Genetic basis of transcriptome differences between the founder strains of the rat HXB/BXH recombinant inbred panel
Source: Genome Biol. 2012 Apr 27;13(4):r31. doi: 10.1186/gb-2012-13-4-r31 (PMC3446305; doi:10.1186/gb-2012-13-4-r31)
Supplement: Additional file 13 — Genes with SVs. A table listing genes that overlap SVs. [file gb-2012-13-4-r31-S13.XLS]

## Sheet: Sheet1
dup = duplication
del = deletion
full = full gene sequence is affected by the genomic variant
.._exon(s) = only part of the gene sequence is affected by the genomic variant
				expressed in liver	differential expressed between strains
gene	CNV	SV	strain	(1=expressed,	(1=differential,
(ensembl_65 annotation)	(predicted	(predicted	carrying the variant	0=not-expressed)	0=not-differential)
	based on genome	based on			differentially
gene	coverage)	Long Mate-Pair)		expressed	expressed
ENSRNOG00000023393	del-exon(s)	del-exon(s)	SHR	1	0
ENSRNOG00000009634	del-exon(s)	nd	SHR	0	0
ENSRNOG00000011231	del-exon(s)	nd	SHR	0	0
ENSRNOG00000017986	del-exon(s)	nd	SHR	0	0
ENSRNOG00000024221	del-exon(s)	nd	SHR	0	0
ENSRNOG00000030359	del-exon(s)	nd	SHR	0	0
ENSRNOG00000031057	del-exon(s)	nd	SHR	0	0
ENSRNOG00000036812	del-exon(s)	nd	SHR	0	0
ENSRNOG00000040308	del-exon(s)	nd	SHR	0	0
ENSRNOG00000042971	del-exon(s)	nd	SHR	0	0
ENSRNOG00000005906	del-exon(s)	nd	SHR	1	0
ENSRNOG00000009724	del-exon(s)	nd	SHR	1	0
ENSRNOG00000023605	del-exon(s)	nd	SHR	1	0
ENSRNOG00000032708	del-exon(s)	nd	SHR	1	1
ENSRNOG00000040108	del-exon(s)	nd	SHR	1	1
ENSRNOG00000009852	del-full	nd	SHR	0	0
ENSRNOG00000028855	del-full	nd	SHR	0	0
ENSRNOG00000029319	del-full	nd	SHR	0	0
ENSRNOG00000031456	del-full	nd	SHR	0	0
ENSRNOG00000031541	del-full	nd	SHR	0	0
ENSRNOG00000031936	del-full	nd	SHR	0	0
ENSRNOG00000032657	del-full	nd	SHR	0	0
ENSRNOG00000036825	del-full	nd	SHR	0	0
ENSRNOG00000039444	del-full	nd	SHR	0	0
ENSRNOG00000039684	del-full	nd	SHR	0	0
ENSRNOG00000040210	del-full	nd	SHR	0	0
ENSRNOG00000042928	del-full	nd	SHR	0	0
ENSRNOG00000001963	dup-exon(s)	dup_full	SHR	1	1
ENSRNOG00000014441	dup-exon(s)	dup-exon(s)	SHR	0	0
ENSRNOG00000016117	dup-exon(s)	dup-exon(s)	SHR	1	0
ENSRNOG00000002126	dup-exon(s)	nd	SHR	0	0
ENSRNOG00000010717	dup-exon(s)	nd	SHR	0	0
ENSRNOG00000012490	dup-exon(s)	nd	SHR	0	0
ENSRNOG00000022509	dup-exon(s)	nd	SHR	0	0
ENSRNOG00000024745	dup-exon(s)	nd	SHR	0	0
ENSRNOG00000025912	dup-exon(s)	nd	SHR	0	0
ENSRNOG00000028804	dup-exon(s)	nd	SHR	0	0
ENSRNOG00000030558	dup-exon(s)	nd	SHR	0	0
ENSRNOG00000039098	dup-exon(s)	nd	SHR	0	0
ENSRNOG00000039758	dup-exon(s)	nd	SHR	0	0
ENSRNOG00000042604	dup-exon(s)	nd	SHR	0	0
ENSRNOG00000042875	dup-exon(s)	nd	SHR	0	0
ENSRNOG00000043325	dup-exon(s)	nd	SHR	0	0
ENSRNOG00000001957	dup-exon(s)	nd	SHR	1	0
ENSRNOG00000002516	dup-exon(s)	nd	SHR	1	0
ENSRNOG00000005447	dup-exon(s)	nd	SHR	1	0
ENSRNOG00000008432	dup-exon(s)	nd	SHR	1	1
ENSRNOG00000012126	dup-exon(s)	nd	SHR	1	0
ENSRNOG00000018761	dup-exon(s)	nd	SHR	1	0
ENSRNOG00000019556	dup-exon(s)	nd	SHR	1	0
ENSRNOG00000029579	dup-exon(s)	nd	SHR	1	1
ENSRNOG00000031833	dup-exon(s)	nd	SHR	1	1
ENSRNOG00000036798	dup-exon(s)	nd	SHR	1	0
ENSRNOG00000042111	dup-exon(s)	nd	SHR	1	1
ENSRNOG00000011228	dup-full	dup_full	SHR	1	1
ENSRNOG00000021604	dup-full	dup_full	SHR	1	1
ENSRNOG00000005822	dup-full	nd	SHR	0	0
ENSRNOG00000028929	dup-full	nd	SHR	0	0
ENSRNOG00000030200	dup-full	nd	SHR	0	0
ENSRNOG00000031840	dup-full	nd	SHR	0	0
ENSRNOG00000033544	dup-full	nd	SHR	0	0
ENSRNOG00000033774	dup-full	nd	SHR	0	0
ENSRNOG00000033920	dup-full	nd	SHR	0	0
ENSRNOG00000039601	dup-full	nd	SHR	0	0
ENSRNOG00000040159	dup-full	nd	SHR	0	0
ENSRNOG00000029973	dup-full	nd	SHR	1	0
ENSRNOG00000038999	dup-full	nd	SHR	1	0
ENSRNOG00000039744	dup-full	nd	SHR	1	1
ENSRNOG00000003537	nd	del-exon(s)	SHR	0	0
ENSRNOG00000009061	nd	del-exon(s)	SHR	0	0
ENSRNOG00000031443	nd	del-exon(s)	SHR	0	0
ENSRNOG00000032736	nd	del-exon(s)	SHR	0	0
ENSRNOG00000000142	nd	del-exon(s)	SHR	1	1
ENSRNOG00000001730	nd	del-exon(s)	SHR	1	0
ENSRNOG00000009063	nd	del-exon(s)	SHR	1	0
ENSRNOG00000014355	nd	del-exon(s)	SHR	1	0
ENSRNOG00000015354	nd	del-exon(s)	SHR	1	1
ENSRNOG00000017840	nd	del-exon(s)	SHR	1	0
ENSRNOG00000019754	nd	del-exon(s)	SHR	1	0
ENSRNOG00000024101	nd	del-exon(s)	SHR	1	0
ENSRNOG00000027569	nd	del-exon(s)	SHR	1	0
ENSRNOG00000031211	nd	del-exon(s)	SHR	1	1
ENSRNOG00000038200	nd	del-exon(s)	SHR	1	0
ENSRNOG00000042692	nd	del-exon(s)	SHR	1	0
ENSRNOG00000038079	nd	del-full	SHR	1	0
ENSRNOG00000005412	nd	dup_full	SHR	0	0
ENSRNOG00000031753	nd	dup_full	SHR	0	0
ENSRNOG00000032481	nd	dup_full	SHR	0	0
ENSRNOG00000032623	nd	dup_full	SHR	0	0
ENSRNOG00000033144	nd	dup_full	SHR	0	0
ENSRNOG00000038922	nd	dup_full	SHR	0	0
ENSRNOG00000032596	nd	dup_full	SHR	1	1
ENSRNOG00000000446	nd	dup-exon(s)	SHR	0	0
ENSRNOG00000005431	nd	dup-exon(s)	SHR	0	0
ENSRNOG00000016046	nd	dup-exon(s)	SHR	0	0
ENSRNOG00000016650	nd	dup-exon(s)	SHR	0	0
ENSRNOG00000029340	nd	dup-exon(s)	SHR	0	0
ENSRNOG00000007895	nd	dup-exon(s)	SHR	1	0
ENSRNOG00000037188	nd	dup-exon(s)	SHR	1	0
ENSRNOG00000042228	nd	dup-exon(s)	SHR	1	0
ENSRNOG00000042657	nd	dup-exon(s)	SHR	1	0
ENSRNOG00000006173	nd	inv	SHR	0	0
ENSRNOG00000006183	nd	inv	SHR	0	0
ENSRNOG00000029113	nd	inv	SHR	0	0
ENSRNOG00000032457	nd	inv	SHR	0	0
ENSRNOG00000033179	nd	inv	SHR	0	0
ENSRNOG00000007728	nd	inv	SHR	1	0
ENSRNOG00000015078	nd	inv	SHR	1	0

## Sheet: lmp
ENSRNOG00000023393	del-exon(s)	del-exon(s)
ENSRNOG00000000142	del-exon(s)	#N/A
ENSRNOG00000001730	del-exon(s)	#N/A
ENSRNOG00000003537	del-exon(s)	#N/A
ENSRNOG00000009061	del-exon(s)	#N/A
ENSRNOG00000009063	del-exon(s)	#N/A
ENSRNOG00000014355	del-exon(s)	#N/A
ENSRNOG00000015354	del-exon(s)	#N/A
ENSRNOG00000017840	del-exon(s)	#N/A
ENSRNOG00000019754	del-exon(s)	#N/A
ENSRNOG00000024101	del-exon(s)	#N/A
ENSRNOG00000027569	del-exon(s)	#N/A
ENSRNOG00000031211	del-exon(s)	#N/A
ENSRNOG00000031443	del-exon(s)	#N/A
ENSRNOG00000032736	del-exon(s)	#N/A
ENSRNOG00000038200	del-exon(s)	#N/A
ENSRNOG00000042692	del-exon(s)	#N/A
ENSRNOG00000038079	del-full	#N/A
ENSRNOG00000001963	dup_full	dup-exon(s)
ENSRNOG00000011228	dup_full	dup-full
ENSRNOG00000021604	dup_full	dup-full
ENSRNOG00000005412	dup_full	#N/A
ENSRNOG00000031753	dup_full	#N/A
ENSRNOG00000032481	dup_full	#N/A
ENSRNOG00000032596	dup_full	#N/A
ENSRNOG00000032623	dup_full	#N/A
ENSRNOG00000033144	dup_full	#N/A
ENSRNOG00000038922	dup_full	#N/A
ENSRNOG00000014441	dup-exon(s)	dup-exon(s)
ENSRNOG00000016117	dup-exon(s)	dup-exon(s)
ENSRNOG00000000446	dup-exon(s)	#N/A
ENSRNOG00000005431	dup-exon(s)	#N/A
ENSRNOG00000007895	dup-exon(s)	#N/A
ENSRNOG00000016046	dup-exon(s)	#N/A
ENSRNOG00000016650	dup-exon(s)	#N/A
ENSRNOG00000029340	dup-exon(s)	#N/A
ENSRNOG00000037188	dup-exon(s)	#N/A
ENSRNOG00000042228	dup-exon(s)	#N/A
ENSRNOG00000042657	dup-exon(s)	#N/A

## Sheet: Sheet2
diff_expressed	1		expr	1
ENSRNOG00000000033	1		ENSRNOG00000000021	1
ENSRNOG00000000142	1		ENSRNOG00000000024	1
ENSRNOG00000000172	1		ENSRNOG00000000028	1
ENSRNOG00000000175	1		ENSRNOG00000000029	1
ENSRNOG00000000217	1		ENSRNOG00000000033	1
ENSRNOG00000000281	1		ENSRNOG00000000034	1
ENSRNOG00000000432	1		ENSRNOG00000000036	1
ENSRNOG00000000451	1		ENSRNOG00000000040	1
ENSRNOG00000000456	1		ENSRNOG00000000041	1
ENSRNOG00000000490	1		ENSRNOG00000000042	1
ENSRNOG00000000521	1		ENSRNOG00000000043	1
ENSRNOG00000000562	1		ENSRNOG00000000044	1
ENSRNOG00000000567	1		ENSRNOG00000000047	1
ENSRNOG00000000632	1		ENSRNOG00000000048	1
ENSRNOG00000000655	1		ENSRNOG00000000053	1
ENSRNOG00000000704	1		ENSRNOG00000000054	1
ENSRNOG00000000723	1		ENSRNOG00000000062	1
ENSRNOG00000000778	1		ENSRNOG00000000064	1
ENSRNOG00000000787	1		ENSRNOG00000000066	1
ENSRNOG00000000814	1		ENSRNOG00000000068	1
ENSRNOG00000000836	1		ENSRNOG00000000070	1
ENSRNOG00000000878	1		ENSRNOG00000000073	1
ENSRNOG00000000969	1		ENSRNOG00000000075	1
ENSRNOG00000001004	1		ENSRNOG00000000081	1
ENSRNOG00000001159	1		ENSRNOG00000000082	1
ENSRNOG00000001187	1		ENSRNOG00000000095	1
ENSRNOG00000001197	1		ENSRNOG00000000096	1
ENSRNOG00000001252	1		ENSRNOG00000000098	1
ENSRNOG00000001267	1		ENSRNOG00000000104	1
ENSRNOG00000001329	1		ENSRNOG00000000108	1
ENSRNOG00000001388	1		ENSRNOG00000000111	1
ENSRNOG00000001475	1		ENSRNOG00000000112	1
ENSRNOG00000001522	1		ENSRNOG00000000113	1
ENSRNOG00000001554	1		ENSRNOG00000000120	1
ENSRNOG00000001609	1		ENSRNOG00000000121	1
ENSRNOG00000001830	1		ENSRNOG00000000122	1
ENSRNOG00000001842	1		ENSRNOG00000000123	1
ENSRNOG00000001963	1		ENSRNOG00000000127	1
ENSRNOG00000002110	1		ENSRNOG00000000130	1
ENSRNOG00000002134	1		ENSRNOG00000000133	1
ENSRNOG00000002341	1		ENSRNOG00000000137	1
ENSRNOG00000002345	1		ENSRNOG00000000142	1
ENSRNOG00000002597	1		ENSRNOG00000000147	1
ENSRNOG00000002652	1		ENSRNOG00000000150	1
ENSRNOG00000002773	1		ENSRNOG00000000151	1
ENSRNOG00000002802	1		ENSRNOG00000000155	1
ENSRNOG00000002903	1		ENSRNOG00000000156	1
ENSRNOG00000002919	1		ENSRNOG00000000157	1
ENSRNOG00000002930	1		ENSRNOG00000000158	1
ENSRNOG00000002947	1		ENSRNOG00000000161	1
ENSRNOG00000003098	1		ENSRNOG00000000164	1
ENSRNOG00000003108	1		ENSRNOG00000000165	1
ENSRNOG00000003115	1		ENSRNOG00000000166	1
ENSRNOG00000003202	1		ENSRNOG00000000167	1
ENSRNOG00000003209	1		ENSRNOG00000000168	1
ENSRNOG00000003235	1		ENSRNOG00000000169	1
ENSRNOG00000003291	1		ENSRNOG00000000170	1
ENSRNOG00000003330	1		ENSRNOG00000000172	1
ENSRNOG00000003388	1		ENSRNOG00000000175	1
ENSRNOG00000003442	1		ENSRNOG00000000177	1
ENSRNOG00000003494	1		ENSRNOG00000000184	1
ENSRNOG00000003616	1		ENSRNOG00000000185	1
ENSRNOG00000003643	1		ENSRNOG00000000186	1
ENSRNOG00000003882	1		ENSRNOG00000000187	1
ENSRNOG00000003938	1		ENSRNOG00000000190	1
ENSRNOG00000004085	1		ENSRNOG00000000195	1
ENSRNOG00000004295	1		ENSRNOG00000000201	1
ENSRNOG00000004307	1		ENSRNOG00000000204	1
ENSRNOG00000004329	1		ENSRNOG00000000207	1
ENSRNOG00000004330	1		ENSRNOG00000000216	1
ENSRNOG00000004479	1		ENSRNOG00000000217	1
ENSRNOG00000004554	1		ENSRNOG00000000219	1
ENSRNOG00000004557	1		ENSRNOG00000000221	1
ENSRNOG00000004705	1		ENSRNOG00000000230	1
ENSRNOG00000004713	1		ENSRNOG00000000231	1
ENSRNOG00000004725	1		ENSRNOG00000000236	1
ENSRNOG00000004956	1		ENSRNOG00000000237	1
ENSRNOG00000005003	1		ENSRNOG00000000242	1
ENSRNOG00000005063	1		ENSRNOG00000000244	1
ENSRNOG00000005109	1		ENSRNOG00000000245	1
ENSRNOG00000005258	1		ENSRNOG00000000246	1
ENSRNOG00000005344	1		ENSRNOG00000000247	1
ENSRNOG00000005375	1		ENSRNOG00000000248	1
ENSRNOG00000005413	1		ENSRNOG00000000249	1
ENSRNOG00000005425	1		ENSRNOG00000000250	1
ENSRNOG00000005479	1		ENSRNOG00000000257	1
ENSRNOG00000005569	1		ENSRNOG00000000258	1
ENSRNOG00000005589	1		ENSRNOG00000000262	1
ENSRNOG00000005707	1		ENSRNOG00000000264	1
ENSRNOG00000005731	1		ENSRNOG00000000279	1
ENSRNOG00000005871	1		ENSRNOG00000000281	1
ENSRNOG00000005930	1		ENSRNOG00000000283	1
ENSRNOG00000006019	1		ENSRNOG00000000288	1
ENSRNOG00000006204	1		ENSRNOG00000000299	1
ENSRNOG00000006280	1		ENSRNOG00000000302	1
ENSRNOG00000006336	1		ENSRNOG00000000303	1
ENSRNOG00000006410	1		ENSRNOG00000000304	1
ENSRNOG00000006479	1		ENSRNOG00000000306	1
ENSRNOG00000006779	1		ENSRNOG00000000307	1
ENSRNOG00000006787	1		ENSRNOG00000000308	1
ENSRNOG00000006932	1		ENSRNOG00000000311	1
ENSRNOG00000007025	1		ENSRNOG00000000312	1
ENSRNOG00000007041	1		ENSRNOG00000000314	1
ENSRNOG00000007060	1		ENSRNOG00000000320	1
ENSRNOG00000007151	1		ENSRNOG00000000321	1
ENSRNOG00000007178	1		ENSRNOG00000000322	1
ENSRNOG00000007247	1		ENSRNOG00000000323	1
ENSRNOG00000007371	1		ENSRNOG00000000325	1
ENSRNOG00000007387	1		ENSRNOG00000000327	1
ENSRNOG00000007410	1		ENSRNOG00000000340	1
ENSRNOG00000007564	1		ENSRNOG00000000341	1
ENSRNOG00000007601	1		ENSRNOG00000000376	1
ENSRNOG00000007650	1		ENSRNOG00000000379	1
ENSRNOG00000007660	1		ENSRNOG00000000380	1
ENSRNOG00000007733	1		ENSRNOG00000000381	1
ENSRNOG00000007758	1		ENSRNOG00000000386	1
ENSRNOG00000007779	1		ENSRNOG00000000387	1
ENSRNOG00000007805	1		ENSRNOG00000000390	1
ENSRNOG00000007918	1		ENSRNOG00000000392	1
ENSRNOG00000007947	1		ENSRNOG00000000394	1
ENSRNOG00000008011	1		ENSRNOG00000000395	1
ENSRNOG00000008159	1		ENSRNOG00000000396	1
ENSRNOG00000008169	1		ENSRNOG00000000397	1
ENSRNOG00000008181	1		ENSRNOG00000000398	1
ENSRNOG00000008194	1		ENSRNOG00000000399	1
ENSRNOG00000008234	1		ENSRNOG00000000403	1
ENSRNOG00000008334	1		ENSRNOG00000000407	1
ENSRNOG00000008340	1		ENSRNOG00000000408	1
ENSRNOG00000008353	1		ENSRNOG00000000411	1
ENSRNOG00000008356	1		ENSRNOG00000000414	1
ENSRNOG00000008371	1		ENSRNOG00000000415	1
ENSRNOG00000008432	1		ENSRNOG00000000417	1
ENSRNOG00000008596	1		ENSRNOG00000000418	1
ENSRNOG00000008694	1		ENSRNOG00000000419	1
ENSRNOG00000008758	1		ENSRNOG00000000420	1
ENSRNOG00000008810	1		ENSRNOG00000000421	1
ENSRNOG00000008842	1		ENSRNOG00000000422	1
ENSRNOG00000008926	1		ENSRNOG00000000423	1
ENSRNOG00000008996	1		ENSRNOG00000000431	1
ENSRNOG00000009012	1		ENSRNOG00000000432	1
ENSRNOG00000009068	1		ENSRNOG00000000433	1
ENSRNOG00000009117	1		ENSRNOG00000000435	1
ENSRNOG00000009170	1		ENSRNOG00000000437	1
ENSRNOG00000009204	1		ENSRNOG00000000438	1
ENSRNOG00000009222	1		ENSRNOG00000000440	1
ENSRNOG00000009564	1		ENSRNOG00000000441	1
ENSRNOG00000009570	1		ENSRNOG00000000442	1
ENSRNOG00000009590	1		ENSRNOG00000000443	1
ENSRNOG00000009628	1		ENSRNOG00000000451	1
ENSRNOG00000009636	1		ENSRNOG00000000455	1
ENSRNOG00000009638	1		ENSRNOG00000000456	1
ENSRNOG00000009686	1		ENSRNOG00000000457	1
ENSRNOG00000009782	1		ENSRNOG00000000459	1
ENSRNOG00000009864	1		ENSRNOG00000000460	1
ENSRNOG00000009877	1		ENSRNOG00000000461	1
ENSRNOG00000009902	1		ENSRNOG00000000464	1
ENSRNOG00000009921	1		ENSRNOG00000000465	1
ENSRNOG00000010064	1		ENSRNOG00000000466	1
ENSRNOG00000010081	1		ENSRNOG00000000467	1
ENSRNOG00000010087	1		ENSRNOG00000000470	1
ENSRNOG00000010183	1		ENSRNOG00000000471	1
ENSRNOG00000010392	1		ENSRNOG00000000473	1
ENSRNOG00000010410	1		ENSRNOG00000000474	1
ENSRNOG00000010478	1		ENSRNOG00000000476	1
ENSRNOG00000010575	1		ENSRNOG00000000477	1
ENSRNOG00000010589	1		ENSRNOG00000000478	1
ENSRNOG00000010604	1		ENSRNOG00000000479	1
ENSRNOG00000010634	1		ENSRNOG00000000480	1
ENSRNOG00000010688	1		ENSRNOG00000000481	1
ENSRNOG00000010694	1		ENSRNOG00000000483	1
ENSRNOG00000010731	1		ENSRNOG00000000485	1
ENSRNOG00000010777	1		ENSRNOG00000000488	1
ENSRNOG00000010819	1		ENSRNOG00000000489	1
ENSRNOG00000010834	1		ENSRNOG00000000490	1
ENSRNOG00000010848	1		ENSRNOG00000000493	1
ENSRNOG00000010906	1		ENSRNOG00000000495	1
ENSRNOG00000010937	1		ENSRNOG00000000498	1
ENSRNOG00000010941	1		ENSRNOG00000000501	1
ENSRNOG00000010977	1		ENSRNOG00000000503	1
ENSRNOG00000010997	1		ENSRNOG00000000504	1
ENSRNOG00000010999	1		ENSRNOG00000000505	1
ENSRNOG00000011053	1		ENSRNOG00000000506	1
ENSRNOG00000011081	1		ENSRNOG00000000511	1
ENSRNOG00000011098	1		ENSRNOG00000000512	1
ENSRNOG00000011119	1		ENSRNOG00000000513	1
ENSRNOG00000011228	1		ENSRNOG00000000517	1
ENSRNOG00000011300	1		ENSRNOG00000000519	1
ENSRNOG00000011312	1		ENSRNOG00000000520	1
ENSRNOG00000011332	1		ENSRNOG00000000521	1
ENSRNOG00000011381	1		ENSRNOG00000000523	1
ENSRNOG00000011409	1		ENSRNOG00000000524	1
ENSRNOG00000011510	1		ENSRNOG00000000527	1
ENSRNOG00000011631	1		ENSRNOG00000000528	1
ENSRNOG00000011635	1		ENSRNOG00000000529	1
ENSRNOG00000011775	1		ENSRNOG00000000531	1
ENSRNOG00000011951	1		ENSRNOG00000000532	1
ENSRNOG00000012012	1		ENSRNOG00000000534	1
ENSRNOG00000012040	1		ENSRNOG00000000539	1
ENSRNOG00000012181	1		ENSRNOG00000000540	1
ENSRNOG00000012190	1		ENSRNOG00000000541	1
ENSRNOG00000012436	1		ENSRNOG00000000543	1
ENSRNOG00000012787	1		ENSRNOG00000000546	1
ENSRNOG00000012874	1		ENSRNOG00000000547	1
ENSRNOG00000012881	1		ENSRNOG00000000549	1
ENSRNOG00000013053	1		ENSRNOG00000000551	1
ENSRNOG00000013069	1		ENSRNOG00000000552	1
ENSRNOG00000013072	1		ENSRNOG00000000554	1
ENSRNOG00000013076	1		ENSRNOG00000000555	1
ENSRNOG00000013166	1		ENSRNOG00000000557	1
ENSRNOG00000013217	1		ENSRNOG00000000558	1
ENSRNOG00000013221	1		ENSRNOG00000000560	1
ENSRNOG00000013231	1		ENSRNOG00000000561	1
ENSRNOG00000013238	1		ENSRNOG00000000562	1
ENSRNOG00000013249	1		ENSRNOG00000000563	1
ENSRNOG00000013260	1		ENSRNOG00000000565	1
ENSRNOG00000013419	1		ENSRNOG00000000566	1
ENSRNOG00000013521	1		ENSRNOG00000000567	1
ENSRNOG00000013557	1		ENSRNOG00000000568	1
ENSRNOG00000013668	1		ENSRNOG00000000569	1
ENSRNOG00000013702	1		ENSRNOG00000000571	1
ENSRNOG00000013729	1		ENSRNOG00000000573	1
ENSRNOG00000013820	1		ENSRNOG00000000574	1
ENSRNOG00000013828	1		ENSRNOG00000000575	1
ENSRNOG00000013841	1		ENSRNOG00000000576	1
ENSRNOG00000013922	1		ENSRNOG00000000577	1
ENSRNOG00000013932	1		ENSRNOG00000000579	1
ENSRNOG00000014018	1		ENSRNOG00000000581	1
ENSRNOG00000014028	1		ENSRNOG00000000582	1
ENSRNOG00000014034	1		ENSRNOG00000000583	1
ENSRNOG00000014237	1		ENSRNOG00000000585	1
ENSRNOG00000014251	1		ENSRNOG00000000586	1
ENSRNOG00000014320	1		ENSRNOG00000000587	1
ENSRNOG00000014333	1		ENSRNOG00000000588	1
ENSRNOG00000014350	1		ENSRNOG00000000589	1
ENSRNOG00000014357	1		ENSRNOG00000000593	1
ENSRNOG00000014426	1		ENSRNOG00000000595	1
ENSRNOG00000014453	1		ENSRNOG00000000596	1
ENSRNOG00000014576	1		ENSRNOG00000000598	1
ENSRNOG00000014604	1		ENSRNOG00000000599	1
ENSRNOG00000014711	1		ENSRNOG00000000604	1
ENSRNOG00000014791	1		ENSRNOG00000000609	1
ENSRNOG00000014828	1		ENSRNOG00000000610	1
ENSRNOG00000014847	1		ENSRNOG00000000611	1
ENSRNOG00000014870	1		ENSRNOG00000000613	1
ENSRNOG00000014918	1		ENSRNOG00000000614	1
ENSRNOG00000014946	1		ENSRNOG00000000622	1
ENSRNOG00000014956	1		ENSRNOG00000000632	1
ENSRNOG00000014960	1		ENSRNOG00000000633	1
ENSRNOG00000014976	1		ENSRNOG00000000635	1
ENSRNOG00000015035	1		ENSRNOG00000000639	1
ENSRNOG00000015061	1		ENSRNOG00000000641	1
ENSRNOG00000015113	1		ENSRNOG00000000645	1
ENSRNOG00000015267	1		ENSRNOG00000000648	1
ENSRNOG00000015317	1		ENSRNOG00000000651	1
ENSRNOG00000015354	1		ENSRNOG00000000653	1
ENSRNOG00000015357	1		ENSRNOG00000000655	1
ENSRNOG00000015411	1		ENSRNOG00000000656	1
ENSRNOG00000015538	1		ENSRNOG00000000657	1
ENSRNOG00000015551	1		ENSRNOG00000000658	1
ENSRNOG00000015706	1		ENSRNOG00000000661	1
ENSRNOG00000015717	1		ENSRNOG00000000662	1
ENSRNOG00000015794	1		ENSRNOG00000000663	1
ENSRNOG00000015807	1		ENSRNOG00000000664	1
ENSRNOG00000016033	1		ENSRNOG00000000665	1
ENSRNOG00000016038	1		ENSRNOG00000000687	1
ENSRNOG00000016108	1		ENSRNOG00000000692	1
ENSRNOG00000016222	1		ENSRNOG00000000694	1
ENSRNOG00000016306	1		ENSRNOG00000000695	1
ENSRNOG00000016343	1		ENSRNOG00000000697	1
ENSRNOG00000016349	1		ENSRNOG00000000699	1
ENSRNOG00000016355	1		ENSRNOG00000000700	1
ENSRNOG00000016362	1		ENSRNOG00000000701	1
ENSRNOG00000016486	1		ENSRNOG00000000702	1
ENSRNOG00000016545	1		ENSRNOG00000000703	1
ENSRNOG00000016551	1		ENSRNOG00000000704	1
ENSRNOG00000016724	1		ENSRNOG00000000711	1
ENSRNOG00000016807	1		ENSRNOG00000000713	1
ENSRNOG00000016826	1		ENSRNOG00000000718	1
ENSRNOG00000016848	1		ENSRNOG00000000720	1
ENSRNOG00000016924	1		ENSRNOG00000000723	1
ENSRNOG00000016945	1		ENSRNOG00000000728	1
ENSRNOG00000017006	1		ENSRNOG00000000729	1
ENSRNOG00000017084	1		ENSRNOG00000000741	1
ENSRNOG00000017108	1		ENSRNOG00000000748	1
ENSRNOG00000017202	1		ENSRNOG00000000763	1
ENSRNOG00000017209	1		ENSRNOG00000000774	1
ENSRNOG00000017491	1		ENSRNOG00000000777	1
ENSRNOG00000017646	1		ENSRNOG00000000778	1
ENSRNOG00000017669	1		ENSRNOG00000000779	1
ENSRNOG00000017693	1		ENSRNOG00000000780	1
ENSRNOG00000017767	1		ENSRNOG00000000781	1
ENSRNOG00000017821	1		ENSRNOG00000000785	1
ENSRNOG00000017878	1		ENSRNOG00000000786	1
ENSRNOG00000017917	1		ENSRNOG00000000787	1
ENSRNOG00000018059	1		ENSRNOG00000000795	1
ENSRNOG00000018076	1		ENSRNOG00000000796	1
ENSRNOG00000018113	1		ENSRNOG00000000798	1
ENSRNOG00000018204	1		ENSRNOG00000000799	1
ENSRNOG00000018247	1		ENSRNOG00000000800	1
ENSRNOG00000018285	1		ENSRNOG00000000801	1
ENSRNOG00000018287	1		ENSRNOG00000000802	1
ENSRNOG00000018340	1		ENSRNOG00000000803	1
ENSRNOG00000018378	1		ENSRNOG00000000804	1
ENSRNOG00000018400	1		ENSRNOG00000000805	1
ENSRNOG00000018517	1		ENSRNOG00000000808	1
ENSRNOG00000018616	1		ENSRNOG00000000809	1
ENSRNOG00000018635	1		ENSRNOG00000000812	1
ENSRNOG00000018680	1		ENSRNOG00000000814	1
ENSRNOG00000018748	1		ENSRNOG00000000815	1
ENSRNOG00000018785	1		ENSRNOG00000000816	1
ENSRNOG00000018865	1		ENSRNOG00000000821	1
ENSRNOG00000018903	1		ENSRNOG00000000823	1
ENSRNOG00000019018	1		ENSRNOG00000000824	1
ENSRNOG00000019022	1		ENSRNOG00000000826	1
ENSRNOG00000019050	1		ENSRNOG00000000827	1
ENSRNOG00000019100	1		ENSRNOG00000000830	1
ENSRNOG00000019183	1		ENSRNOG00000000831	1
ENSRNOG00000019184	1		ENSRNOG00000000833	1
ENSRNOG00000019208	1		ENSRNOG00000000836	1
ENSRNOG00000019297	1		ENSRNOG00000000839	1
ENSRNOG00000019318	1		ENSRNOG00000000841	1
ENSRNOG00000019433	1		ENSRNOG00000000842	1
ENSRNOG00000019470	1		ENSRNOG00000000845	1
ENSRNOG00000019500	1		ENSRNOG00000000847	1
ENSRNOG00000019542	1		ENSRNOG00000000848	1
ENSRNOG00000019574	1		ENSRNOG00000000850	1
ENSRNOG00000019651	1		ENSRNOG00000000851	1
ENSRNOG00000019680	1		ENSRNOG00000000852	1
ENSRNOG00000019728	1		ENSRNOG00000000853	1
ENSRNOG00000019734	1		ENSRNOG00000000854	1
ENSRNOG00000019822	1		ENSRNOG00000000855	1
ENSRNOG00000020006	1		ENSRNOG00000000866	1
ENSRNOG00000020035	1		ENSRNOG00000000867	1
ENSRNOG00000020058	1		ENSRNOG00000000869	1
ENSRNOG00000020148	1		ENSRNOG00000000872	1
ENSRNOG00000020272	1		ENSRNOG00000000875	1
ENSRNOG00000020330	1		ENSRNOG00000000878	1
ENSRNOG00000020440	1		ENSRNOG00000000879	1
ENSRNOG00000020450	1		ENSRNOG00000000881	1
ENSRNOG00000020468	1		ENSRNOG00000000887	1
ENSRNOG00000020503	1		ENSRNOG00000000888	1
ENSRNOG00000020560	1		ENSRNOG00000000893	1
ENSRNOG00000020580	1		ENSRNOG00000000894	1
ENSRNOG00000020628	1		ENSRNOG00000000895	1
ENSRNOG00000020698	1		ENSRNOG00000000896	1
ENSRNOG00000020775	1		ENSRNOG00000000899	1
ENSRNOG00000020830	1		ENSRNOG00000000900	1
ENSRNOG00000020851	1		ENSRNOG00000000901	1
ENSRNOG00000021182	1		ENSRNOG00000000902	1
ENSRNOG00000021259	1		ENSRNOG00000000903	1
ENSRNOG00000021357	1		ENSRNOG00000000907	1
ENSRNOG00000021384	1		ENSRNOG00000000909	1
ENSRNOG00000021405	1		ENSRNOG00000000913	1
ENSRNOG00000021412	1		ENSRNOG00000000917	1
ENSRNOG00000021413	1		ENSRNOG00000000918	1
ENSRNOG00000021474	1		ENSRNOG00000000921	1
ENSRNOG00000021480	1		ENSRNOG00000000922	1
ENSRNOG00000021513	1		ENSRNOG00000000923	1
ENSRNOG00000021536	1		ENSRNOG00000000924	1
ENSRNOG00000021602	1		ENSRNOG00000000925	1
ENSRNOG00000021604	1		ENSRNOG00000000926	1
ENSRNOG00000021657	1		ENSRNOG00000000929	1
ENSRNOG00000021724	1		ENSRNOG00000000931	1
ENSRNOG00000021725	1		ENSRNOG00000000936	1
ENSRNOG00000021752	1		ENSRNOG00000000937	1
ENSRNOG00000021907	1		ENSRNOG00000000938	1
ENSRNOG00000022022	1		ENSRNOG00000000939	1
ENSRNOG00000022312	1		ENSRNOG00000000940	1
ENSRNOG00000022418	1		ENSRNOG00000000942	1
ENSRNOG00000022581	1		ENSRNOG00000000943	1
ENSRNOG00000022719	1		ENSRNOG00000000954	1
ENSRNOG00000022859	1		ENSRNOG00000000955	1
ENSRNOG00000023313	1		ENSRNOG00000000956	1
ENSRNOG00000023400	1		ENSRNOG00000000962	1
ENSRNOG00000023410	1		ENSRNOG00000000964	1
ENSRNOG00000023496	1		ENSRNOG00000000967	1
ENSRNOG00000023541	1		ENSRNOG00000000968	1
ENSRNOG00000023651	1		ENSRNOG00000000969	1
ENSRNOG00000023799	1		ENSRNOG00000000974	1
ENSRNOG00000023803	1		ENSRNOG00000000975	1
ENSRNOG00000023842	1		ENSRNOG00000000977	1
ENSRNOG00000024077	1		ENSRNOG00000000978	1
ENSRNOG00000024201	1		ENSRNOG00000000979	1
ENSRNOG00000024346	1		ENSRNOG00000000981	1
ENSRNOG00000024382	1		ENSRNOG00000000982	1
ENSRNOG00000024420	1		ENSRNOG00000000983	1
ENSRNOG00000024677	1		ENSRNOG00000000985	1
ENSRNOG00000024705	1		ENSRNOG00000000986	1
ENSRNOG00000024874	1		ENSRNOG00000000987	1
ENSRNOG00000025024	1		ENSRNOG00000000988	1
ENSRNOG00000025149	1		ENSRNOG00000000989	1
ENSRNOG00000025151	1		ENSRNOG00000000990	1
ENSRNOG00000025444	1		ENSRNOG00000000991	1
ENSRNOG00000025523	1		ENSRNOG00000000994	1
ENSRNOG00000025527	1		ENSRNOG00000000996	1
ENSRNOG00000025756	1		ENSRNOG00000000999	1
ENSRNOG00000025789	1		ENSRNOG00000001003	1
ENSRNOG00000025923	1		ENSRNOG00000001004	1
ENSRNOG00000025981	1		ENSRNOG00000001006	1
ENSRNOG00000026040	1		ENSRNOG00000001007	1
ENSRNOG00000026177	1		ENSRNOG00000001009	1
ENSRNOG00000026186	1		ENSRNOG00000001010	1
ENSRNOG00000026229	1		ENSRNOG00000001019	1
ENSRNOG00000026248	1		ENSRNOG00000001025	1
ENSRNOG00000026364	1		ENSRNOG00000001030	1
ENSRNOG00000026646	1		ENSRNOG00000001032	1
ENSRNOG00000026931	1		ENSRNOG00000001033	1
ENSRNOG00000026978	1		ENSRNOG00000001034	1
ENSRNOG00000026989	1		ENSRNOG00000001035	1
ENSRNOG00000027139	1		ENSRNOG00000001037	1
ENSRNOG00000027252	1		ENSRNOG00000001039	1
ENSRNOG00000027271	1		ENSRNOG00000001040	1
ENSRNOG00000027278	1		ENSRNOG00000001043	1
ENSRNOG00000027365	1		ENSRNOG00000001044	1
ENSRNOG00000027489	1		ENSRNOG00000001047	1
ENSRNOG00000027513	1		ENSRNOG00000001049	1
ENSRNOG00000027784	1		ENSRNOG00000001050	1
ENSRNOG00000028015	1		ENSRNOG00000001052	1
ENSRNOG00000028096	1		ENSRNOG00000001053	1
ENSRNOG00000028137	1		ENSRNOG00000001055	1
ENSRNOG00000028329	1		ENSRNOG00000001056	1
ENSRNOG00000028350	1		ENSRNOG00000001058	1
ENSRNOG00000028581	1		ENSRNOG00000001059	1
ENSRNOG00000028636	1		ENSRNOG00000001060	1
ENSRNOG00000028640	1		ENSRNOG00000001061	1
ENSRNOG00000028652	1		ENSRNOG00000001062	1
ENSRNOG00000028668	1		ENSRNOG00000001064	1
ENSRNOG00000028771	1		ENSRNOG00000001065	1
ENSRNOG00000028896	1		ENSRNOG00000001066	1
ENSRNOG00000028998	1		ENSRNOG00000001068	1
ENSRNOG00000029001	1		ENSRNOG00000001069	1
ENSRNOG00000029128	1		ENSRNOG00000001070	1
ENSRNOG00000029191	1		ENSRNOG00000001071	1
ENSRNOG00000029212	1		ENSRNOG00000001072	1
ENSRNOG00000029262	1		ENSRNOG00000001073	1
ENSRNOG00000029333	1		ENSRNOG00000001074	1
ENSRNOG00000029386	1		ENSRNOG00000001079	1
ENSRNOG00000029579	1		ENSRNOG00000001080	1
ENSRNOG00000029644	1		ENSRNOG00000001081	1
ENSRNOG00000029744	1		ENSRNOG00000001082	1
ENSRNOG00000029830	1		ENSRNOG00000001083	1
ENSRNOG00000029897	1		ENSRNOG00000001086	1
ENSRNOG00000030170	1		ENSRNOG00000001088	1
ENSRNOG00000030387	1		ENSRNOG00000001089	1
ENSRNOG00000030431	1		ENSRNOG00000001090	1
ENSRNOG00000030530	1		ENSRNOG00000001091	1
ENSRNOG00000030712	1		ENSRNOG00000001094	1
ENSRNOG00000030800	1		ENSRNOG00000001098	1
ENSRNOG00000030930	1		ENSRNOG00000001099	1
ENSRNOG00000031040	1		ENSRNOG00000001101	1
ENSRNOG00000031090	1		ENSRNOG00000001104	1
ENSRNOG00000031154	1		ENSRNOG00000001106	1
ENSRNOG00000031211	1		ENSRNOG00000001107	1
ENSRNOG00000031450	1		ENSRNOG00000001108	1
ENSRNOG00000031748	1		ENSRNOG00000001110	1
ENSRNOG00000031833	1		ENSRNOG00000001111	1
ENSRNOG00000031993	1		ENSRNOG00000001113	1
ENSRNOG00000032018	1		ENSRNOG00000001114	1
ENSRNOG00000032141	1		ENSRNOG00000001115	1
ENSRNOG00000032182	1		ENSRNOG00000001120	1
ENSRNOG00000032192	1		ENSRNOG00000001123	1
ENSRNOG00000032240	1		ENSRNOG00000001126	1
ENSRNOG00000032590	1		ENSRNOG00000001129	1
ENSRNOG00000032596	1		ENSRNOG00000001134	1
ENSRNOG00000032707	1		ENSRNOG00000001135	1
ENSRNOG00000032708	1		ENSRNOG00000001136	1
ENSRNOG00000032720	1		ENSRNOG00000001138	1
ENSRNOG00000032816	1		ENSRNOG00000001139	1
ENSRNOG00000032908	1		ENSRNOG00000001142	1
ENSRNOG00000032929	1		ENSRNOG00000001143	1
ENSRNOG00000033026	1		ENSRNOG00000001145	1
ENSRNOG00000033220	1		ENSRNOG00000001148	1
ENSRNOG00000033245	1		ENSRNOG00000001149	1
ENSRNOG00000033619	1		ENSRNOG00000001151	1
ENSRNOG00000033680	1		ENSRNOG00000001158	1
ENSRNOG00000033923	1		ENSRNOG00000001159	1
ENSRNOG00000034013	1		ENSRNOG00000001160	1
ENSRNOG00000034090	1		ENSRNOG00000001161	1
ENSRNOG00000034140	1		ENSRNOG00000001163	1
ENSRNOG00000034177	1		ENSRNOG00000001166	1
ENSRNOG00000034221	1		ENSRNOG00000001169	1
ENSRNOG00000035750	1		ENSRNOG00000001170	1
ENSRNOG00000036615	1		ENSRNOG00000001171	1
ENSRNOG00000036641	1		ENSRNOG00000001172	1
ENSRNOG00000037206	1		ENSRNOG00000001173	1
ENSRNOG00000037235	1		ENSRNOG00000001175	1
ENSRNOG00000037374	1		ENSRNOG00000001177	1
ENSRNOG00000037403	1		ENSRNOG00000001178	1
ENSRNOG00000037409	1		ENSRNOG00000001181	1
ENSRNOG00000037504	1		ENSRNOG00000001182	1
ENSRNOG00000037541	1		ENSRNOG00000001183	1
ENSRNOG00000037753	1		ENSRNOG00000001184	1
ENSRNOG00000037853	1		ENSRNOG00000001185	1
ENSRNOG00000037895	1		ENSRNOG00000001187	1
ENSRNOG00000037904	1		ENSRNOG00000001189	1
ENSRNOG00000037919	1		ENSRNOG00000001190	1
ENSRNOG00000038361	1		ENSRNOG00000001191	1
ENSRNOG00000038425	1		ENSRNOG00000001192	1
ENSRNOG00000038738	1		ENSRNOG00000001194	1
ENSRNOG00000038880	1		ENSRNOG00000001197	1
ENSRNOG00000038916	1		ENSRNOG00000001198	1
ENSRNOG00000038955	1		ENSRNOG00000001199	1
ENSRNOG00000038960	1		ENSRNOG00000001201	1
ENSRNOG00000038989	1		ENSRNOG00000001203	1
ENSRNOG00000039151	1		ENSRNOG00000001204	1
ENSRNOG00000039284	1		ENSRNOG00000001205	1
ENSRNOG00000039379	1		ENSRNOG00000001210	1
ENSRNOG00000039543	1		ENSRNOG00000001211	1
ENSRNOG00000039656	1		ENSRNOG00000001214	1
ENSRNOG00000039744	1		ENSRNOG00000001215	1
ENSRNOG00000039837	1		ENSRNOG00000001216	1
ENSRNOG00000039870	1		ENSRNOG00000001222	1
ENSRNOG00000039888	1		ENSRNOG00000001223	1
ENSRNOG00000039890	1		ENSRNOG00000001224	1
ENSRNOG00000040108	1		ENSRNOG00000001225	1
ENSRNOG00000040110	1		ENSRNOG00000001226	1
ENSRNOG00000040171	1		ENSRNOG00000001227	1
ENSRNOG00000042111	1		ENSRNOG00000001228	1
ENSRNOG00000042174	1		ENSRNOG00000001229	1
ENSRNOG00000042223	1		ENSRNOG00000001232	1
ENSRNOG00000042343	1		ENSRNOG00000001235	1
ENSRNOG00000042540	1		ENSRNOG00000001236	1
ENSRNOG00000042620	1		ENSRNOG00000001237	1
ENSRNOG00000042730	1		ENSRNOG00000001238	1
ENSRNOG00000042771	1		ENSRNOG00000001239	1
ENSRNOG00000042776	1		ENSRNOG00000001241	1
ENSRNOG00000042944	1		ENSRNOG00000001242	1
ENSRNOG00000043078	1		ENSRNOG00000001243	1
ENSRNOG00000043119	1		ENSRNOG00000001245	1
ENSRNOG00000043206	1		ENSRNOG00000001247	1
ENSRNOG00000043236	1		ENSRNOG00000001249	1
ENSRNOG00000043240	1		ENSRNOG00000001250	1
ENSRNOG00000043256	1		ENSRNOG00000001252	1
ENSRNOG00000043268	1		ENSRNOG00000001253	1
ENSRNOG00000043385	1		ENSRNOG00000001254	1
			ENSRNOG00000001255	1
			ENSRNOG00000001256	1
			ENSRNOG00000001258	1
			ENSRNOG00000001259	1
			ENSRNOG00000001260	1
			ENSRNOG00000001261	1
			ENSRNOG00000001265	1
			ENSRNOG00000001267	1
			ENSRNOG00000001269	1
			ENSRNOG00000001271	1
			ENSRNOG00000001272	1
			ENSRNOG00000001273	1
			ENSRNOG00000001274	1
			ENSRNOG00000001275	1
			ENSRNOG00000001276	1
			ENSRNOG00000001277	1
			ENSRNOG00000001278	1
			ENSRNOG00000001283	1
			ENSRNOG00000001285	1
			ENSRNOG00000001288	1
			ENSRNOG00000001289	1
			ENSRNOG00000001290	1
			ENSRNOG00000001293	1
			ENSRNOG00000001294	1
			ENSRNOG00000001296	1
			ENSRNOG00000001297	1
			ENSRNOG00000001299	1
			ENSRNOG00000001300	1
			ENSRNOG00000001302	1
			ENSRNOG00000001303	1
			ENSRNOG00000001304	1
			ENSRNOG00000001309	1
			ENSRNOG00000001312	1
			ENSRNOG00000001314	1
			ENSRNOG00000001316	1
			ENSRNOG00000001317	1
			ENSRNOG00000001318	1
			ENSRNOG00000001323	1
			ENSRNOG00000001325	1
			ENSRNOG00000001329	1
			ENSRNOG00000001331	1
			ENSRNOG00000001333	1
			ENSRNOG00000001335	1
			ENSRNOG00000001336	1
			ENSRNOG00000001337	1
			ENSRNOG00000001338	1
			ENSRNOG00000001339	1
			ENSRNOG00000001341	1
			ENSRNOG00000001343	1
			ENSRNOG00000001344	1
			ENSRNOG00000001345	1
			ENSRNOG00000001346	1
			ENSRNOG00000001348	1
			ENSRNOG00000001349	1
			ENSRNOG00000001350	1
			ENSRNOG00000001351	1
			ENSRNOG00000001352	1
			ENSRNOG00000001353	1
			ENSRNOG00000001355	1
			ENSRNOG00000001357	1
			ENSRNOG00000001369	1
			ENSRNOG00000001372	1
			ENSRNOG00000001376	1
			ENSRNOG00000001377	1
			ENSRNOG00000001379	1
			ENSRNOG00000001380	1
			ENSRNOG00000001383	1
			ENSRNOG00000001385	1
			ENSRNOG00000001387	1
			ENSRNOG00000001388	1
			ENSRNOG00000001389	1
			ENSRNOG00000001391	1
			ENSRNOG00000001396	1
			ENSRNOG00000001397	1
			ENSRNOG00000001402	1
			ENSRNOG00000001404	1
			ENSRNOG00000001407	1
			ENSRNOG00000001409	1
			ENSRNOG00000001410	1
			ENSRNOG00000001414	1
			ENSRNOG00000001415	1
			ENSRNOG00000001417	1
			ENSRNOG00000001418	1
			ENSRNOG00000001419	1
			ENSRNOG00000001420	1
			ENSRNOG00000001424	1
			ENSRNOG00000001425	1
			ENSRNOG00000001426	1
			ENSRNOG00000001428	1
			ENSRNOG00000001429	1
			ENSRNOG00000001430	1
			ENSRNOG00000001431	1
			ENSRNOG00000001432	1
			ENSRNOG00000001435	1
			ENSRNOG00000001436	1
			ENSRNOG00000001440	1
			ENSRNOG00000001441	1
			ENSRNOG00000001442	1
			ENSRNOG00000001443	1
			ENSRNOG00000001448	1
			ENSRNOG00000001449	1
			ENSRNOG00000001450	1
			ENSRNOG00000001453	1
			ENSRNOG00000001454	1
			ENSRNOG00000001455	1
			ENSRNOG00000001456	1
			ENSRNOG00000001457	1
			ENSRNOG00000001460	1
			ENSRNOG00000001465	1
			ENSRNOG00000001466	1
			ENSRNOG00000001469	1
			ENSRNOG00000001470	1
			ENSRNOG00000001475	1
			ENSRNOG00000001477	1
			ENSRNOG00000001478	1
			ENSRNOG00000001479	1
			ENSRNOG00000001480	1
			ENSRNOG00000001482	1
			ENSRNOG00000001483	1
			ENSRNOG00000001484	1
			ENSRNOG00000001487	1
			ENSRNOG00000001488	1
			ENSRNOG00000001489	1
			ENSRNOG00000001490	1
			ENSRNOG00000001493	1
			ENSRNOG00000001494	1
			ENSRNOG00000001500	1
			ENSRNOG00000001501	1
			ENSRNOG00000001503	1
			ENSRNOG00000001514	1
			ENSRNOG00000001515	1
			ENSRNOG00000001516	1
			ENSRNOG00000001517	1
			ENSRNOG00000001518	1
			ENSRNOG00000001522	1
			ENSRNOG00000001524	1
			ENSRNOG00000001525	1
			ENSRNOG00000001531	1
			ENSRNOG00000001544	1
			ENSRNOG00000001548	1
			ENSRNOG00000001549	1
			ENSRNOG00000001551	1
			ENSRNOG00000001554	1
			ENSRNOG00000001555	1
			ENSRNOG00000001556	1
			ENSRNOG00000001557	1
			ENSRNOG00000001559	1
			ENSRNOG00000001560	1
			ENSRNOG00000001573	1
			ENSRNOG00000001574	1
			ENSRNOG00000001582	1
			ENSRNOG00000001585	1
			ENSRNOG00000001591	1
			ENSRNOG00000001592	1
			ENSRNOG00000001593	1
			ENSRNOG00000001595	1
			ENSRNOG00000001596	1
			ENSRNOG00000001597	1
			ENSRNOG00000001598	1
			ENSRNOG00000001599	1
			ENSRNOG00000001602	1
			ENSRNOG00000001603	1
			ENSRNOG00000001607	1
			ENSRNOG00000001609	1
			ENSRNOG00000001611	1
			ENSRNOG00000001613	1
			ENSRNOG00000001616	1
			ENSRNOG00000001618	1
			ENSRNOG00000001620	1
			ENSRNOG00000001621	1
			ENSRNOG00000001623	1
			ENSRNOG00000001627	1
			ENSRNOG00000001629	1
			ENSRNOG00000001632	1
			ENSRNOG00000001633	1
			ENSRNOG00000001640	1
			ENSRNOG00000001642	1
			ENSRNOG00000001643	1
			ENSRNOG00000001645	1
			ENSRNOG00000001647	1
			ENSRNOG00000001651	1
			ENSRNOG00000001652	1
			ENSRNOG00000001653	1
			ENSRNOG00000001654	1
			ENSRNOG00000001657	1
			ENSRNOG00000001662	1
			ENSRNOG00000001680	1
			ENSRNOG00000001681	1
			ENSRNOG00000001682	1
			ENSRNOG00000001686	1
			ENSRNOG00000001687	1
			ENSRNOG00000001689	1
			ENSRNOG00000001691	1
			ENSRNOG00000001692	1
			ENSRNOG00000001694	1
			ENSRNOG00000001699	1
			ENSRNOG00000001700	1
			ENSRNOG00000001701	1
			ENSRNOG00000001704	1
			ENSRNOG00000001706	1
			ENSRNOG00000001708	1
			ENSRNOG00000001709	1
			ENSRNOG00000001710	1
			ENSRNOG00000001712	1
			ENSRNOG00000001713	1
			ENSRNOG00000001715	1
			ENSRNOG00000001717	1
			ENSRNOG00000001719	1
			ENSRNOG00000001720	1
			ENSRNOG00000001724	1
			ENSRNOG00000001727	1
			ENSRNOG00000001728	1
			ENSRNOG00000001729	1
			ENSRNOG00000001730	1
			ENSRNOG00000001732	1
			ENSRNOG00000001733	1
			ENSRNOG00000001736	1
			ENSRNOG00000001738	1
			ENSRNOG00000001741	1
			ENSRNOG00000001742	1
			ENSRNOG00000001746	1
			ENSRNOG00000001747	1
			ENSRNOG00000001748	1
			ENSRNOG00000001749	1
			ENSRNOG00000001750	1
			ENSRNOG00000001752	1
			ENSRNOG00000001753	1
			ENSRNOG00000001754	1
			ENSRNOG00000001756	1
			ENSRNOG00000001762	1
			ENSRNOG00000001764	1
			ENSRNOG00000001766	1
			ENSRNOG00000001767	1
			ENSRNOG00000001769	1
			ENSRNOG00000001770	1
			ENSRNOG00000001773	1
			ENSRNOG00000001774	1
			ENSRNOG00000001782	1
			ENSRNOG00000001783	1
			ENSRNOG00000001785	1
			ENSRNOG00000001786	1
			ENSRNOG00000001789	1
			ENSRNOG00000001793	1
			ENSRNOG00000001795	1
			ENSRNOG00000001796	1
			ENSRNOG00000001797	1
			ENSRNOG00000001803	1
			ENSRNOG00000001804	1
			ENSRNOG00000001806	1
			ENSRNOG00000001808	1
			ENSRNOG00000001809	1
			ENSRNOG00000001811	1
			ENSRNOG00000001813	1
			ENSRNOG00000001815	1
			ENSRNOG00000001816	1
			ENSRNOG00000001817	1
			ENSRNOG00000001818	1
			ENSRNOG00000001820	1
			ENSRNOG00000001823	1
			ENSRNOG00000001825	1
			ENSRNOG00000001827	1
			ENSRNOG00000001828	1
			ENSRNOG00000001829	1
			ENSRNOG00000001830	1
			ENSRNOG00000001833	1
			ENSRNOG00000001834	1
			ENSRNOG00000001842	1
			ENSRNOG00000001843	1
			ENSRNOG00000001844	1
			ENSRNOG00000001845	1
			ENSRNOG00000001847	1
			ENSRNOG00000001849	1
			ENSRNOG00000001852	1
			ENSRNOG00000001854	1
			ENSRNOG00000001859	1
			ENSRNOG00000001862	1
			ENSRNOG00000001863	1
			ENSRNOG00000001865	1
			ENSRNOG00000001866	1
			ENSRNOG00000001867	1
			ENSRNOG00000001868	1
			ENSRNOG00000001870	1
			ENSRNOG00000001874	1
			ENSRNOG00000001875	1
			ENSRNOG00000001877	1
			ENSRNOG00000001878	1
			ENSRNOG00000001880	1
			ENSRNOG00000001884	1
			ENSRNOG00000001885	1
			ENSRNOG00000001886	1
			ENSRNOG00000001888	1
			ENSRNOG00000001889	1
			ENSRNOG00000001890	1
			ENSRNOG00000001893	1
			ENSRNOG00000001908	1
			ENSRNOG00000001915	1
			ENSRNOG00000001918	1
			ENSRNOG00000001920	1
			ENSRNOG00000001925	1
			ENSRNOG00000001926	1
			ENSRNOG00000001928	1
			ENSRNOG00000001930	1
			ENSRNOG00000001947	1
			ENSRNOG00000001953	1
			ENSRNOG00000001957	1
			ENSRNOG00000001958	1
			ENSRNOG00000001959	1
			ENSRNOG00000001963	1
			ENSRNOG00000001964	1
			ENSRNOG00000001966	1
			ENSRNOG00000001967	1
			ENSRNOG00000001971	1
			ENSRNOG00000001974	1
			ENSRNOG00000001975	1
			ENSRNOG00000001976	1
			ENSRNOG00000001979	1
			ENSRNOG00000001980	1
			ENSRNOG00000001982	1
			ENSRNOG00000001989	1
			ENSRNOG00000001990	1
			ENSRNOG00000001991	1
			ENSRNOG00000001992	1
			ENSRNOG00000001996	1
			ENSRNOG00000002001	1
			ENSRNOG00000002010	1
			ENSRNOG00000002012	1
			ENSRNOG00000002021	1
			ENSRNOG00000002026	1
			ENSRNOG00000002028	1
			ENSRNOG00000002029	1
			ENSRNOG00000002031	1
			ENSRNOG00000002032	1
			ENSRNOG00000002035	1
			ENSRNOG00000002036	1
			ENSRNOG00000002039	1
			ENSRNOG00000002040	1
			ENSRNOG00000002041	1
			ENSRNOG00000002044	1
			ENSRNOG00000002045	1
			ENSRNOG00000002046	1
			ENSRNOG00000002050	1
			ENSRNOG00000002051	1
			ENSRNOG00000002052	1
			ENSRNOG00000002054	1
			ENSRNOG00000002055	1
			ENSRNOG00000002061	1
			ENSRNOG00000002069	1
			ENSRNOG00000002070	1
			ENSRNOG00000002073	1
			ENSRNOG00000002074	1
			ENSRNOG00000002075	1
			ENSRNOG00000002080	1
			ENSRNOG00000002089	1
			ENSRNOG00000002091	1
			ENSRNOG00000002093	1
			ENSRNOG00000002094	1
			ENSRNOG00000002095	1
			ENSRNOG00000002099	1
			ENSRNOG00000002100	1
			ENSRNOG00000002101	1
			ENSRNOG00000002104	1
			ENSRNOG00000002106	1
			ENSRNOG00000002110	1
			ENSRNOG00000002112	1
			ENSRNOG00000002115	1
			ENSRNOG00000002116	1
			ENSRNOG00000002121	1
			ENSRNOG00000002122	1
			ENSRNOG00000002125	1
			ENSRNOG00000002128	1
			ENSRNOG00000002129	1
			ENSRNOG00000002134	1
			ENSRNOG00000002135	1
			ENSRNOG00000002137	1
			ENSRNOG00000002142	1
			ENSRNOG00000002144	1
			ENSRNOG00000002146	1
			ENSRNOG00000002152	1
			ENSRNOG00000002153	1
			ENSRNOG00000002161	1
			ENSRNOG00000002163	1
			ENSRNOG00000002165	1
			ENSRNOG00000002171	1
			ENSRNOG00000002175	1
			ENSRNOG00000002176	1
			ENSRNOG00000002177	1
			ENSRNOG00000002178	1
			ENSRNOG00000002180	1
			ENSRNOG00000002181	1
			ENSRNOG00000002182	1
			ENSRNOG00000002185	1
			ENSRNOG00000002186	1
			ENSRNOG00000002188	1
			ENSRNOG00000002191	1
			ENSRNOG00000002192	1
			ENSRNOG00000002194	1
			ENSRNOG00000002195	1
			ENSRNOG00000002196	1
			ENSRNOG00000002198	1
			ENSRNOG00000002199	1
			ENSRNOG00000002201	1
			ENSRNOG00000002202	1
			ENSRNOG00000002203	1
			ENSRNOG00000002204	1
			ENSRNOG00000002205	1
			ENSRNOG00000002207	1
			ENSRNOG00000002208	1
			ENSRNOG00000002209	1
			ENSRNOG00000002210	1
			ENSRNOG00000002212	1
			ENSRNOG00000002214	1
			ENSRNOG00000002215	1
			ENSRNOG00000002216	1
			ENSRNOG00000002217	1
			ENSRNOG00000002218	1
			ENSRNOG00000002225	1
			ENSRNOG00000002227	1
			ENSRNOG00000002229	1
			ENSRNOG00000002232	1
			ENSRNOG00000002233	1
			ENSRNOG00000002240	1
			ENSRNOG00000002241	1
			ENSRNOG00000002244	1
			ENSRNOG00000002246	1
			ENSRNOG00000002247	1
			ENSRNOG00000002248	1
			ENSRNOG00000002251	1
			ENSRNOG00000002253	1
			ENSRNOG00000002254	1
			ENSRNOG00000002255	1
			ENSRNOG00000002258	1
			ENSRNOG00000002262	1
			ENSRNOG00000002267	1
			ENSRNOG00000002270	1
			ENSRNOG00000002271	1
			ENSRNOG00000002273	1
			ENSRNOG00000002275	1
			ENSRNOG00000002276	1
			ENSRNOG00000002277	1
			ENSRNOG00000002278	1
			ENSRNOG00000002280	1
			ENSRNOG00000002291	1
			ENSRNOG00000002292	1
			ENSRNOG00000002294	1
			ENSRNOG00000002296	1
			ENSRNOG00000002301	1
			ENSRNOG00000002309	1
			ENSRNOG00000002312	1
			ENSRNOG00000002314	1
			ENSRNOG00000002317	1
			ENSRNOG00000002318	1
			ENSRNOG00000002319	1
			ENSRNOG00000002320	1
			ENSRNOG00000002321	1
			ENSRNOG00000002322	1
			ENSRNOG00000002323	1
			ENSRNOG00000002335	1
			ENSRNOG00000002339	1
			ENSRNOG00000002341	1
			ENSRNOG00000002342	1
			ENSRNOG00000002345	1
			ENSRNOG00000002347	1
			ENSRNOG00000002352	1
			ENSRNOG00000002353	1
			ENSRNOG00000002358	1
			ENSRNOG00000002368	1
			ENSRNOG00000002373	1
			ENSRNOG00000002376	1
			ENSRNOG00000002378	1
			ENSRNOG00000002382	1
			ENSRNOG00000002385	1
			ENSRNOG00000002387	1
			ENSRNOG00000002388	1
			ENSRNOG00000002389	1
			ENSRNOG00000002390	1
			ENSRNOG00000002393	1
			ENSRNOG00000002394	1
			ENSRNOG00000002396	1
			ENSRNOG00000002397	1
			ENSRNOG00000002403	1
			ENSRNOG00000002407	1
			ENSRNOG00000002408	1
			ENSRNOG00000002412	1
			ENSRNOG00000002413	1
			ENSRNOG00000002414	1
			ENSRNOG00000002418	1
			ENSRNOG00000002420	1
			ENSRNOG00000002423	1
			ENSRNOG00000002425	1
			ENSRNOG00000002433	1
			ENSRNOG00000002440	1
			ENSRNOG00000002443	1
			ENSRNOG00000002449	1
			ENSRNOG00000002450	1
			ENSRNOG00000002452	1
			ENSRNOG00000002453	1
			ENSRNOG00000002454	1
			ENSRNOG00000002456	1
			ENSRNOG00000002458	1
			ENSRNOG00000002461	1
			ENSRNOG00000002462	1
			ENSRNOG00000002463	1
			ENSRNOG00000002467	1
			ENSRNOG00000002470	1
			ENSRNOG00000002471	1
			ENSRNOG00000002473	1
			ENSRNOG00000002474	1
			ENSRNOG00000002475	1
			ENSRNOG00000002477	1
			ENSRNOG00000002478	1
			ENSRNOG00000002480	1
			ENSRNOG00000002487	1
			ENSRNOG00000002488	1
			ENSRNOG00000002491	1
			ENSRNOG00000002496	1
			ENSRNOG00000002499	1
			ENSRNOG00000002501	1
			ENSRNOG00000002509	1
			ENSRNOG00000002511	1
			ENSRNOG00000002512	1
			ENSRNOG00000002514	1
			ENSRNOG00000002515	1
			ENSRNOG00000002516	1
			ENSRNOG00000002519	1
			ENSRNOG00000002520	1
			ENSRNOG00000002523	1
			ENSRNOG00000002524	1
			ENSRNOG00000002526	1
			ENSRNOG00000002529	1
			ENSRNOG00000002531	1
			ENSRNOG00000002536	1
			ENSRNOG00000002538	1
			ENSRNOG00000002541	1
			ENSRNOG00000002542	1
			ENSRNOG00000002543	1
			ENSRNOG00000002544	1
			ENSRNOG00000002545	1
			ENSRNOG00000002546	1
			ENSRNOG00000002550	1
			ENSRNOG00000002553	1
			ENSRNOG00000002556	1
			ENSRNOG00000002563	1
			ENSRNOG00000002565	1
			ENSRNOG00000002569	1
			ENSRNOG00000002572	1
			ENSRNOG00000002574	1
			ENSRNOG00000002575	1
			ENSRNOG00000002576	1
			ENSRNOG00000002580	1
			ENSRNOG00000002585	1
			ENSRNOG00000002588	1
			ENSRNOG00000002593	1
			ENSRNOG00000002597	1
			ENSRNOG00000002598	1
			ENSRNOG00000002599	1
			ENSRNOG00000002607	1
			ENSRNOG00000002609	1
			ENSRNOG00000002610	1
			ENSRNOG00000002612	1
			ENSRNOG00000002615	1
			ENSRNOG00000002618	1
			ENSRNOG00000002625	1
			ENSRNOG00000002627	1
			ENSRNOG00000002630	1
			ENSRNOG00000002632	1
			ENSRNOG00000002635	1
			ENSRNOG00000002636	1
			ENSRNOG00000002642	1
			ENSRNOG00000002643	1
			ENSRNOG00000002644	1
			ENSRNOG00000002645	1
			ENSRNOG00000002652	1
			ENSRNOG00000002654	1
			ENSRNOG00000002657	1
			ENSRNOG00000002659	1
			ENSRNOG00000002660	1
			ENSRNOG00000002661	1
			ENSRNOG00000002662	1
			ENSRNOG00000002664	1
			ENSRNOG00000002667	1
			ENSRNOG00000002669	1
			ENSRNOG00000002671	1
			ENSRNOG00000002680	1
			ENSRNOG00000002682	1
			ENSRNOG00000002693	1
			ENSRNOG00000002695	1
			ENSRNOG00000002697	1
			ENSRNOG00000002701	1
			ENSRNOG00000002705	1
			ENSRNOG00000002708	1
			ENSRNOG00000002710	1
			ENSRNOG00000002711	1
			ENSRNOG00000002713	1
			ENSRNOG00000002714	1
			ENSRNOG00000002721	1
			ENSRNOG00000002722	1
			ENSRNOG00000002724	1
			ENSRNOG00000002730	1
			ENSRNOG00000002735	1
			ENSRNOG00000002736	1
			ENSRNOG00000002737	1
			ENSRNOG00000002746	1
			ENSRNOG00000002748	1
			ENSRNOG00000002749	1
			ENSRNOG00000002750	1
			ENSRNOG00000002751	1
			ENSRNOG00000002753	1
			ENSRNOG00000002755	1
			ENSRNOG00000002757	1
			ENSRNOG00000002759	1
			ENSRNOG00000002763	1
			ENSRNOG00000002764	1
			ENSRNOG00000002767	1
			ENSRNOG00000002773	1
			ENSRNOG00000002775	1
			ENSRNOG00000002776	1
			ENSRNOG00000002778	1
			ENSRNOG00000002781	1
			ENSRNOG00000002783	1
			ENSRNOG00000002790	1
			ENSRNOG00000002795	1
			ENSRNOG00000002802	1
			ENSRNOG00000002803	1
			ENSRNOG00000002807	1
			ENSRNOG00000002813	1
			ENSRNOG00000002815	1
			ENSRNOG00000002816	1
			ENSRNOG00000002818	1
			ENSRNOG00000002820	1
			ENSRNOG00000002821	1
			ENSRNOG00000002823	1
			ENSRNOG00000002824	1
			ENSRNOG00000002826	1
			ENSRNOG00000002828	1
			ENSRNOG00000002832	1
			ENSRNOG00000002833	1
			ENSRNOG00000002834	1
			ENSRNOG00000002835	1
			ENSRNOG00000002837	1
			ENSRNOG00000002838	1
			ENSRNOG00000002839	1
			ENSRNOG00000002840	1
			ENSRNOG00000002841	1
			ENSRNOG00000002844	1
			ENSRNOG00000002848	1
			ENSRNOG00000002851	1
			ENSRNOG00000002852	1
			ENSRNOG00000002855	1
			ENSRNOG00000002860	1
			ENSRNOG00000002862	1
			ENSRNOG00000002864	1
			ENSRNOG00000002866	1
			ENSRNOG00000002871	1
			ENSRNOG00000002874	1
			ENSRNOG00000002875	1
			ENSRNOG00000002876	1
			ENSRNOG00000002877	1
			ENSRNOG00000002878	1
			ENSRNOG00000002879	1
			ENSRNOG00000002881	1
			ENSRNOG00000002882	1
			ENSRNOG00000002883	1
			ENSRNOG00000002884	1
			ENSRNOG00000002886	1
			ENSRNOG00000002887	1
			ENSRNOG00000002889	1
			ENSRNOG00000002894	1
			ENSRNOG00000002895	1
			ENSRNOG00000002896	1
			ENSRNOG00000002898	1
			ENSRNOG00000002899	1
			ENSRNOG00000002903	1
			ENSRNOG00000002906	1
			ENSRNOG00000002907	1
			ENSRNOG00000002908	1
			ENSRNOG00000002911	1
			ENSRNOG00000002912	1
			ENSRNOG00000002914	1
			ENSRNOG00000002915	1
			ENSRNOG00000002919	1
			ENSRNOG00000002926	1
			ENSRNOG00000002928	1
			ENSRNOG00000002930	1
			ENSRNOG00000002932	1
			ENSRNOG00000002934	1
			ENSRNOG00000002935	1
			ENSRNOG00000002936	1
			ENSRNOG00000002937	1
			ENSRNOG00000002940	1
			ENSRNOG00000002941	1
			ENSRNOG00000002943	1
			ENSRNOG00000002944	1
			ENSRNOG00000002946	1
			ENSRNOG00000002947	1
			ENSRNOG00000002948	1
			ENSRNOG00000002949	1
			ENSRNOG00000002950	1
			ENSRNOG00000002956	1
			ENSRNOG00000002959	1
			ENSRNOG00000002969	1
			ENSRNOG00000002970	1
			ENSRNOG00000002975	1
			ENSRNOG00000002977	1
			ENSRNOG00000002980	1
			ENSRNOG00000002983	1
			ENSRNOG00000002985	1
			ENSRNOG00000002989	1
			ENSRNOG00000002991	1
			ENSRNOG00000002993	1
			ENSRNOG00000002994	1
			ENSRNOG00000002997	1
			ENSRNOG00000002999	1
			ENSRNOG00000003008	1
			ENSRNOG00000003011	1
			ENSRNOG00000003014	1
			ENSRNOG00000003018	1
			ENSRNOG00000003019	1
			ENSRNOG00000003020	1
			ENSRNOG00000003026	1
			ENSRNOG00000003029	1
			ENSRNOG00000003031	1
			ENSRNOG00000003038	1
			ENSRNOG00000003041	1
			ENSRNOG00000003042	1
			ENSRNOG00000003048	1
			ENSRNOG00000003049	1
			ENSRNOG00000003050	1
			ENSRNOG00000003052	1
			ENSRNOG00000003054	1
			ENSRNOG00000003059	1
			ENSRNOG00000003062	1
			ENSRNOG00000003063	1
			ENSRNOG00000003065	1
			ENSRNOG00000003068	1
			ENSRNOG00000003069	1
			ENSRNOG00000003070	1
			ENSRNOG00000003071	1
			ENSRNOG00000003075	1
			ENSRNOG00000003076	1
			ENSRNOG00000003078	1
			ENSRNOG00000003080	1
			ENSRNOG00000003081	1
			ENSRNOG00000003084	1
			ENSRNOG00000003086	1
			ENSRNOG00000003088	1
			ENSRNOG00000003096	1
			ENSRNOG00000003098	1
			ENSRNOG00000003099	1
			ENSRNOG00000003100	1
			ENSRNOG00000003103	1
			ENSRNOG00000003104	1
			ENSRNOG00000003108	1
			ENSRNOG00000003111	1
			ENSRNOG00000003112	1
			ENSRNOG00000003115	1
			ENSRNOG00000003116	1
			ENSRNOG00000003117	1
			ENSRNOG00000003119	1
			ENSRNOG00000003120	1
			ENSRNOG00000003121	1
			ENSRNOG00000003122	1
			ENSRNOG00000003123	1
			ENSRNOG00000003125	1
			ENSRNOG00000003127	1
			ENSRNOG00000003129	1
			ENSRNOG00000003131	1
			ENSRNOG00000003134	1
			ENSRNOG00000003138	1
			ENSRNOG00000003139	1
			ENSRNOG00000003144	1
			ENSRNOG00000003146	1
			ENSRNOG00000003147	1
			ENSRNOG00000003148	1
			ENSRNOG00000003149	1
			ENSRNOG00000003150	1
			ENSRNOG00000003151	1
			ENSRNOG00000003153	1
			ENSRNOG00000003158	1
			ENSRNOG00000003163	1
			ENSRNOG00000003170	1
			ENSRNOG00000003172	1
			ENSRNOG00000003174	1
			ENSRNOG00000003177	1
			ENSRNOG00000003178	1
			ENSRNOG00000003180	1
			ENSRNOG00000003181	1
			ENSRNOG00000003183	1
			ENSRNOG00000003185	1
			ENSRNOG00000003186	1
			ENSRNOG00000003187	1
			ENSRNOG00000003191	1
			ENSRNOG00000003194	1
			ENSRNOG00000003202	1
			ENSRNOG00000003203	1
			ENSRNOG00000003205	1
			ENSRNOG00000003206	1
			ENSRNOG00000003207	1
			ENSRNOG00000003208	1
			ENSRNOG00000003209	1
			ENSRNOG00000003211	1
			ENSRNOG00000003213	1
			ENSRNOG00000003214	1
			ENSRNOG00000003215	1
			ENSRNOG00000003217	1
			ENSRNOG00000003223	1
			ENSRNOG00000003224	1
			ENSRNOG00000003225	1
			ENSRNOG00000003226	1
			ENSRNOG00000003228	1
			ENSRNOG00000003229	1
			ENSRNOG00000003232	1
			ENSRNOG00000003233	1
			ENSRNOG00000003234	1
			ENSRNOG00000003235	1
			ENSRNOG00000003237	1
			ENSRNOG00000003239	1
			ENSRNOG00000003242	1
			ENSRNOG00000003243	1
			ENSRNOG00000003246	1
			ENSRNOG00000003247	1
			ENSRNOG00000003248	1
			ENSRNOG00000003253	1
			ENSRNOG00000003256	1
			ENSRNOG00000003258	1
			ENSRNOG00000003259	1
			ENSRNOG00000003260	1
			ENSRNOG00000003261	1
			ENSRNOG00000003264	1
			ENSRNOG00000003267	1
			ENSRNOG00000003268	1
			ENSRNOG00000003269	1
			ENSRNOG00000003276	1
			ENSRNOG00000003278	1
			ENSRNOG00000003281	1
			ENSRNOG00000003283	1
			ENSRNOG00000003285	1
			ENSRNOG00000003289	1
			ENSRNOG00000003290	1
			ENSRNOG00000003291	1
			ENSRNOG00000003296	1
			ENSRNOG00000003298	1
			ENSRNOG00000003300	1
			ENSRNOG00000003302	1
			ENSRNOG00000003307	1
			ENSRNOG00000003310	1
			ENSRNOG00000003312	1
			ENSRNOG00000003315	1
			ENSRNOG00000003324	1
			ENSRNOG00000003326	1
			ENSRNOG00000003328	1
			ENSRNOG00000003329	1
			ENSRNOG00000003330	1
			ENSRNOG00000003332	1
			ENSRNOG00000003334	1
			ENSRNOG00000003338	1
			ENSRNOG00000003341	1
			ENSRNOG00000003343	1
			ENSRNOG00000003348	1
			ENSRNOG00000003350	1
			ENSRNOG00000003357	1
			ENSRNOG00000003359	1
			ENSRNOG00000003363	1
			ENSRNOG00000003365	1
			ENSRNOG00000003367	1
			ENSRNOG00000003368	1
			ENSRNOG00000003370	1
			ENSRNOG00000003384	1
			ENSRNOG00000003385	1
			ENSRNOG00000003387	1
			ENSRNOG00000003388	1
			ENSRNOG00000003392	1
			ENSRNOG00000003397	1
			ENSRNOG00000003398	1
			ENSRNOG00000003399	1
			ENSRNOG00000003400	1
			ENSRNOG00000003401	1
			ENSRNOG00000003402	1
			ENSRNOG00000003403	1
			ENSRNOG00000003407	1
			ENSRNOG00000003419	1
			ENSRNOG00000003424	1
			ENSRNOG00000003426	1
			ENSRNOG00000003428	1
			ENSRNOG00000003430	1
			ENSRNOG00000003434	1
			ENSRNOG00000003439	1
			ENSRNOG00000003442	1
			ENSRNOG00000003454	1
			ENSRNOG00000003461	1
			ENSRNOG00000003463	1
			ENSRNOG00000003464	1
			ENSRNOG00000003466	1
			ENSRNOG00000003470	1
			ENSRNOG00000003472	1
			ENSRNOG00000003475	1
			ENSRNOG00000003486	1
			ENSRNOG00000003491	1
			ENSRNOG00000003492	1
			ENSRNOG00000003494	1
			ENSRNOG00000003495	1
			ENSRNOG00000003496	1
			ENSRNOG00000003497	1
			ENSRNOG00000003500	1
			ENSRNOG00000003504	1
			ENSRNOG00000003506	1
			ENSRNOG00000003508	1
			ENSRNOG00000003515	1
			ENSRNOG00000003517	1
			ENSRNOG00000003520	1
			ENSRNOG00000003524	1
			ENSRNOG00000003526	1
			ENSRNOG00000003533	1
			ENSRNOG00000003536	1
			ENSRNOG00000003541	1
			ENSRNOG00000003542	1
			ENSRNOG00000003545	1
			ENSRNOG00000003546	1
			ENSRNOG00000003549	1
			ENSRNOG00000003550	1
			ENSRNOG00000003551	1
			ENSRNOG00000003553	1
			ENSRNOG00000003554	1
			ENSRNOG00000003559	1
			ENSRNOG00000003562	1
			ENSRNOG00000003563	1
			ENSRNOG00000003566	1
			ENSRNOG00000003567	1
			ENSRNOG00000003572	1
			ENSRNOG00000003576	1
			ENSRNOG00000003578	1
			ENSRNOG00000003581	1
			ENSRNOG00000003583	1
			ENSRNOG00000003590	1
			ENSRNOG00000003591	1
			ENSRNOG00000003592	1
			ENSRNOG00000003594	1
			ENSRNOG00000003597	1
			ENSRNOG00000003599	1
			ENSRNOG00000003600	1
			ENSRNOG00000003606	1
			ENSRNOG00000003611	1
			ENSRNOG00000003612	1
			ENSRNOG00000003613	1
			ENSRNOG00000003614	1
			ENSRNOG00000003616	1
			ENSRNOG00000003620	1
			ENSRNOG00000003622	1
			ENSRNOG00000003625	1
			ENSRNOG00000003626	1
			ENSRNOG00000003629	1
			ENSRNOG00000003634	1
			ENSRNOG00000003635	1
			ENSRNOG00000003637	1
			ENSRNOG00000003643	1
			ENSRNOG00000003645	1
			ENSRNOG00000003649	1
			ENSRNOG00000003650	1
			ENSRNOG00000003653	1
			ENSRNOG00000003657	1
			ENSRNOG00000003661	1
			ENSRNOG00000003664	1
			ENSRNOG00000003666	1
			ENSRNOG00000003667	1
			ENSRNOG00000003670	1
			ENSRNOG00000003673	1
			ENSRNOG00000003674	1
			ENSRNOG00000003679	1
			ENSRNOG00000003682	1
			ENSRNOG00000003686	1
			ENSRNOG00000003687	1
			ENSRNOG00000003689	1
			ENSRNOG00000003691	1
			ENSRNOG00000003694	1
			ENSRNOG00000003696	1
			ENSRNOG00000003699	1
			ENSRNOG00000003703	1
			ENSRNOG00000003706	1
			ENSRNOG00000003707	1
			ENSRNOG00000003709	1
			ENSRNOG00000003712	1
			ENSRNOG00000003714	1
			ENSRNOG00000003717	1
			ENSRNOG00000003719	1
			ENSRNOG00000003721	1
			ENSRNOG00000003723	1
			ENSRNOG00000003724	1
			ENSRNOG00000003728	1
			ENSRNOG00000003729	1
			ENSRNOG00000003730	1
			ENSRNOG00000003732	1
			ENSRNOG00000003736	1
			ENSRNOG00000003740	1
			ENSRNOG00000003742	1
			ENSRNOG00000003743	1
			ENSRNOG00000003745	1
			ENSRNOG00000003746	1
			ENSRNOG00000003747	1
			ENSRNOG00000003749	1
			ENSRNOG00000003753	1
			ENSRNOG00000003758	1
			ENSRNOG00000003759	1
			ENSRNOG00000003763	1
			ENSRNOG00000003767	1
			ENSRNOG00000003769	1
			ENSRNOG00000003772	1
			ENSRNOG00000003773	1
			ENSRNOG00000003777	1
			ENSRNOG00000003779	1
			ENSRNOG00000003782	1
			ENSRNOG00000003784	1
			ENSRNOG00000003786	1
			ENSRNOG00000003787	1
			ENSRNOG00000003789	1
			ENSRNOG00000003792	1
			ENSRNOG00000003794	1
			ENSRNOG00000003795	1
			ENSRNOG00000003797	1
			ENSRNOG00000003802	1
			ENSRNOG00000003803	1
			ENSRNOG00000003805	1
			ENSRNOG00000003807	1
			ENSRNOG00000003809	1
			ENSRNOG00000003815	1
			ENSRNOG00000003816	1
			ENSRNOG00000003821	1
			ENSRNOG00000003822	1
			ENSRNOG00000003825	1
			ENSRNOG00000003827	1
			ENSRNOG00000003829	1
			ENSRNOG00000003831	1
			ENSRNOG00000003833	1
			ENSRNOG00000003834	1
			ENSRNOG00000003835	1
			ENSRNOG00000003837	1
			ENSRNOG00000003844	1
			ENSRNOG00000003846	1
			ENSRNOG00000003847	1
			ENSRNOG00000003848	1
			ENSRNOG00000003849	1
			ENSRNOG00000003853	1
			ENSRNOG00000003855	1
			ENSRNOG00000003858	1
			ENSRNOG00000003861	1
			ENSRNOG00000003863	1
			ENSRNOG00000003864	1
			ENSRNOG00000003866	1
			ENSRNOG00000003869	1
			ENSRNOG00000003870	1
			ENSRNOG00000003872	1
			ENSRNOG00000003873	1
			ENSRNOG00000003875	1
			ENSRNOG00000003879	1
			ENSRNOG00000003881	1
			ENSRNOG00000003882	1
			ENSRNOG00000003883	1
			ENSRNOG00000003884	1
			ENSRNOG00000003889	1
			ENSRNOG00000003890	1
			ENSRNOG00000003892	1
			ENSRNOG00000003893	1
			ENSRNOG00000003897	1
			ENSRNOG00000003901	1
			ENSRNOG00000003905	1
			ENSRNOG00000003908	1
			ENSRNOG00000003909	1
			ENSRNOG00000003918	1
			ENSRNOG00000003919	1
			ENSRNOG00000003923	1
			ENSRNOG00000003924	1
			ENSRNOG00000003928	1
			ENSRNOG00000003931	1
			ENSRNOG00000003936	1
			ENSRNOG00000003938	1
			ENSRNOG00000003941	1
			ENSRNOG00000003942	1
			ENSRNOG00000003944	1
			ENSRNOG00000003946	1
			ENSRNOG00000003947	1
			ENSRNOG00000003948	1
			ENSRNOG00000003949	1
			ENSRNOG00000003951	1
			ENSRNOG00000003953	1
			ENSRNOG00000003954	1
			ENSRNOG00000003955	1
			ENSRNOG00000003956	1
			ENSRNOG00000003957	1
			ENSRNOG00000003958	1
			ENSRNOG00000003959	1
			ENSRNOG00000003964	1
			ENSRNOG00000003967	1
			ENSRNOG00000003969	1
			ENSRNOG00000003970	1
			ENSRNOG00000003971	1
			ENSRNOG00000003973	1
			ENSRNOG00000003975	1
			ENSRNOG00000003977	1
			ENSRNOG00000003979	1
			ENSRNOG00000003980	1
			ENSRNOG00000003981	1
			ENSRNOG00000003982	1
			ENSRNOG00000003983	1
			ENSRNOG00000003985	1
			ENSRNOG00000003990	1
			ENSRNOG00000003992	1
			ENSRNOG00000003993	1
			ENSRNOG00000003999	1
			ENSRNOG00000004000	1
			ENSRNOG00000004001	1
			ENSRNOG00000004002	1
			ENSRNOG00000004003	1
			ENSRNOG00000004004	1
			ENSRNOG00000004006	1
			ENSRNOG00000004009	1
			ENSRNOG00000004011	1
			ENSRNOG00000004012	1
			ENSRNOG00000004014	1
			ENSRNOG00000004016	1
			ENSRNOG00000004019	1
			ENSRNOG00000004026	1
			ENSRNOG00000004027	1
			ENSRNOG00000004032	1
			ENSRNOG00000004033	1
			ENSRNOG00000004035	1
			ENSRNOG00000004036	1
			ENSRNOG00000004040	1
			ENSRNOG00000004041	1
			ENSRNOG00000004048	1
			ENSRNOG00000004049	1
			ENSRNOG00000004050	1
			ENSRNOG00000004052	1
			ENSRNOG00000004053	1
			ENSRNOG00000004057	1
			ENSRNOG00000004059	1
			ENSRNOG00000004060	1
			ENSRNOG00000004061	1
			ENSRNOG00000004062	1
			ENSRNOG00000004063	1
			ENSRNOG00000004068	1
			ENSRNOG00000004072	1
			ENSRNOG00000004076	1
			ENSRNOG00000004078	1
			ENSRNOG00000004083	1
			ENSRNOG00000004085	1
			ENSRNOG00000004089	1
			ENSRNOG00000004090	1
			ENSRNOG00000004091	1
			ENSRNOG00000004092	1
			ENSRNOG00000004093	1
			ENSRNOG00000004099	1
			ENSRNOG00000004100	1
			ENSRNOG00000004101	1
			ENSRNOG00000004103	1
			ENSRNOG00000004104	1
			ENSRNOG00000004106	1
			ENSRNOG00000004107	1
			ENSRNOG00000004109	1
			ENSRNOG00000004110	1
			ENSRNOG00000004111	1
			ENSRNOG00000004125	1
			ENSRNOG00000004126	1
			ENSRNOG00000004127	1
			ENSRNOG00000004130	1
			ENSRNOG00000004131	1
			ENSRNOG00000004132	1
			ENSRNOG00000004135	1
			ENSRNOG00000004137	1
			ENSRNOG00000004139	1
			ENSRNOG00000004140	1
			ENSRNOG00000004141	1
			ENSRNOG00000004143	1
			ENSRNOG00000004144	1
			ENSRNOG00000004145	1
			ENSRNOG00000004146	1
			ENSRNOG00000004147	1
			ENSRNOG00000004148	1
			ENSRNOG00000004150	1
			ENSRNOG00000004152	1
			ENSRNOG00000004159	1
			ENSRNOG00000004160	1
			ENSRNOG00000004161	1
			ENSRNOG00000004162	1
			ENSRNOG00000004166	1
			ENSRNOG00000004168	1
			ENSRNOG00000004169	1
			ENSRNOG00000004172	1
			ENSRNOG00000004181	1
			ENSRNOG00000004183	1
			ENSRNOG00000004185	1
			ENSRNOG00000004186	1
			ENSRNOG00000004189	1
			ENSRNOG00000004192	1
			ENSRNOG00000004193	1
			ENSRNOG00000004196	1
			ENSRNOG00000004198	1
			ENSRNOG00000004199	1
			ENSRNOG00000004200	1
			ENSRNOG00000004203	1
			ENSRNOG00000004205	1
			ENSRNOG00000004206	1
			ENSRNOG00000004207	1
			ENSRNOG00000004208	1
			ENSRNOG00000004209	1
			ENSRNOG00000004212	1
			ENSRNOG00000004214	1
			ENSRNOG00000004217	1
			ENSRNOG00000004218	1
			ENSRNOG00000004219	1
			ENSRNOG00000004220	1
			ENSRNOG00000004226	1
			ENSRNOG00000004232	1
			ENSRNOG00000004234	1
			ENSRNOG00000004245	1
			ENSRNOG00000004246	1
			ENSRNOG00000004247	1
			ENSRNOG00000004249	1
			ENSRNOG00000004252	1
			ENSRNOG00000004255	1
			ENSRNOG00000004257	1
			ENSRNOG00000004258	1
			ENSRNOG00000004259	1
			ENSRNOG00000004262	1
			ENSRNOG00000004263	1
			ENSRNOG00000004268	1
			ENSRNOG00000004273	1
			ENSRNOG00000004276	1
			ENSRNOG00000004279	1
			ENSRNOG00000004280	1
			ENSRNOG00000004281	1
			ENSRNOG00000004282	1
			ENSRNOG00000004283	1
			ENSRNOG00000004284	1
			ENSRNOG00000004287	1
			ENSRNOG00000004288	1
			ENSRNOG00000004289	1
			ENSRNOG00000004290	1
			ENSRNOG00000004291	1
			ENSRNOG00000004292	1
			ENSRNOG00000004295	1
			ENSRNOG00000004298	1
			ENSRNOG00000004300	1
			ENSRNOG00000004301	1
			ENSRNOG00000004302	1
			ENSRNOG00000004303	1
			ENSRNOG00000004304	1
			ENSRNOG00000004305	1
			ENSRNOG00000004306	1
			ENSRNOG00000004307	1
			ENSRNOG00000004309	1
			ENSRNOG00000004310	1
			ENSRNOG00000004311	1
			ENSRNOG00000004312	1
			ENSRNOG00000004314	1
			ENSRNOG00000004319	1
			ENSRNOG00000004322	1
			ENSRNOG00000004327	1
			ENSRNOG00000004328	1
			ENSRNOG00000004329	1
			ENSRNOG00000004330	1
			ENSRNOG00000004332	1
			ENSRNOG00000004333	1
			ENSRNOG00000004334	1
			ENSRNOG00000004337	1
			ENSRNOG00000004339	1
			ENSRNOG00000004342	1
			ENSRNOG00000004344	1
			ENSRNOG00000004345	1
			ENSRNOG00000004346	1
			ENSRNOG00000004351	1
			ENSRNOG00000004359	1
			ENSRNOG00000004360	1
			ENSRNOG00000004361	1
			ENSRNOG00000004362	1
			ENSRNOG00000004364	1
			ENSRNOG00000004367	1
			ENSRNOG00000004373	1
			ENSRNOG00000004377	1
			ENSRNOG00000004378	1
			ENSRNOG00000004382	1
			ENSRNOG00000004387	1
			ENSRNOG00000004391	1
			ENSRNOG00000004392	1
			ENSRNOG00000004395	1
			ENSRNOG00000004398	1
			ENSRNOG00000004400	1
			ENSRNOG00000004401	1
			ENSRNOG00000004402	1
			ENSRNOG00000004403	1
			ENSRNOG00000004405	1
			ENSRNOG00000004407	1
			ENSRNOG00000004409	1
			ENSRNOG00000004411	1
			ENSRNOG00000004413	1
			ENSRNOG00000004414	1
			ENSRNOG00000004415	1
			ENSRNOG00000004417	1
			ENSRNOG00000004419	1
			ENSRNOG00000004420	1
			ENSRNOG00000004421	1
			ENSRNOG00000004423	1
			ENSRNOG00000004424	1
			ENSRNOG00000004426	1
			ENSRNOG00000004430	1
			ENSRNOG00000004433	1
			ENSRNOG00000004437	1
			ENSRNOG00000004441	1
			ENSRNOG00000004442	1
			ENSRNOG00000004444	1
			ENSRNOG00000004448	1
			ENSRNOG00000004449	1
			ENSRNOG00000004453	1
			ENSRNOG00000004455	1
			ENSRNOG00000004457	1
			ENSRNOG00000004458	1
			ENSRNOG00000004459	1
			ENSRNOG00000004461	1
			ENSRNOG00000004464	1
			ENSRNOG00000004466	1
			ENSRNOG00000004471	1
			ENSRNOG00000004473	1
			ENSRNOG00000004474	1
			ENSRNOG00000004477	1
			ENSRNOG00000004478	1
			ENSRNOG00000004479	1
			ENSRNOG00000004481	1
			ENSRNOG00000004482	1
			ENSRNOG00000004484	1
			ENSRNOG00000004489	1
			ENSRNOG00000004492	1
			ENSRNOG00000004493	1
			ENSRNOG00000004494	1
			ENSRNOG00000004496	1
			ENSRNOG00000004497	1
			ENSRNOG00000004500	1
			ENSRNOG00000004502	1
			ENSRNOG00000004503	1
			ENSRNOG00000004505	1
			ENSRNOG00000004506	1
			ENSRNOG00000004508	1
			ENSRNOG00000004509	1
			ENSRNOG00000004510	1
			ENSRNOG00000004512	1
			ENSRNOG00000004515	1
			ENSRNOG00000004517	1
			ENSRNOG00000004519	1
			ENSRNOG00000004520	1
			ENSRNOG00000004521	1
			ENSRNOG00000004524	1
			ENSRNOG00000004526	1
			ENSRNOG00000004527	1
			ENSRNOG00000004536	1
			ENSRNOG00000004537	1
			ENSRNOG00000004538	1
			ENSRNOG00000004542	1
			ENSRNOG00000004543	1
			ENSRNOG00000004544	1
			ENSRNOG00000004549	1
			ENSRNOG00000004553	1
			ENSRNOG00000004554	1
			ENSRNOG00000004555	1
			ENSRNOG00000004556	1
			ENSRNOG00000004557	1
			ENSRNOG00000004559	1
			ENSRNOG00000004563	1
			ENSRNOG00000004566	1
			ENSRNOG00000004571	1
			ENSRNOG00000004572	1
			ENSRNOG00000004574	1
			ENSRNOG00000004575	1
			ENSRNOG00000004577	1
			ENSRNOG00000004581	1
			ENSRNOG00000004588	1
			ENSRNOG00000004591	1
			ENSRNOG00000004593	1
			ENSRNOG00000004595	1
			ENSRNOG00000004598	1
			ENSRNOG00000004601	1
			ENSRNOG00000004602	1
			ENSRNOG00000004604	1
			ENSRNOG00000004606	1
			ENSRNOG00000004608	1
			ENSRNOG00000004610	1
			ENSRNOG00000004612	1
			ENSRNOG00000004613	1
			ENSRNOG00000004616	1
			ENSRNOG00000004617	1
			ENSRNOG00000004621	1
			ENSRNOG00000004622	1
			ENSRNOG00000004624	1
			ENSRNOG00000004626	1
			ENSRNOG00000004628	1
			ENSRNOG00000004629	1
			ENSRNOG00000004637	1
			ENSRNOG00000004639	1
			ENSRNOG00000004640	1
			ENSRNOG00000004649	1
			ENSRNOG00000004657	1
			ENSRNOG00000004659	1
			ENSRNOG00000004660	1
			ENSRNOG00000004662	1
			ENSRNOG00000004667	1
			ENSRNOG00000004668	1
			ENSRNOG00000004670	1
			ENSRNOG00000004672	1
			ENSRNOG00000004673	1
			ENSRNOG00000004677	1
			ENSRNOG00000004679	1
			ENSRNOG00000004681	1
			ENSRNOG00000004682	1
			ENSRNOG00000004685	1
			ENSRNOG00000004686	1
			ENSRNOG00000004687	1
			ENSRNOG00000004688	1
			ENSRNOG00000004689	1
			ENSRNOG00000004693	1
			ENSRNOG00000004696	1
			ENSRNOG00000004700	1
			ENSRNOG00000004705	1
			ENSRNOG00000004707	1
			ENSRNOG00000004709	1
			ENSRNOG00000004710	1
			ENSRNOG00000004711	1
			ENSRNOG00000004713	1
			ENSRNOG00000004716	1
			ENSRNOG00000004720	1
			ENSRNOG00000004723	1
			ENSRNOG00000004725	1
			ENSRNOG00000004726	1
			ENSRNOG00000004727	1
			ENSRNOG00000004730	1
			ENSRNOG00000004732	1
			ENSRNOG00000004733	1
			ENSRNOG00000004735	1
			ENSRNOG00000004736	1
			ENSRNOG00000004737	1
			ENSRNOG00000004740	1
			ENSRNOG00000004741	1
			ENSRNOG00000004742	1
			ENSRNOG00000004744	1
			ENSRNOG00000004749	1
			ENSRNOG00000004751	1
			ENSRNOG00000004754	1
			ENSRNOG00000004755	1
			ENSRNOG00000004760	1
			ENSRNOG00000004763	1
			ENSRNOG00000004766	1
			ENSRNOG00000004772	1
			ENSRNOG00000004773	1
			ENSRNOG00000004775	1
			ENSRNOG00000004776	1
			ENSRNOG00000004777	1
			ENSRNOG00000004783	1
			ENSRNOG00000004784	1
			ENSRNOG00000004786	1
			ENSRNOG00000004787	1
			ENSRNOG00000004789	1
			ENSRNOG00000004791	1
			ENSRNOG00000004793	1
			ENSRNOG00000004806	1
			ENSRNOG00000004807	1
			ENSRNOG00000004810	1
			ENSRNOG00000004812	1
			ENSRNOG00000004813	1
			ENSRNOG00000004814	1
			ENSRNOG00000004819	1
[truncated: 10,354 more rows]

## Sheet: cnv
ENSRNOG00000001957	dup-exon(s)
ENSRNOG00000001963	dup-exon(s)
ENSRNOG00000002126	dup-exon(s)
ENSRNOG00000002516	dup-exon(s)
ENSRNOG00000005447	dup-exon(s)
ENSRNOG00000005822	dup-full
ENSRNOG00000005906	del-exon(s)
ENSRNOG00000008432	dup-exon(s)
ENSRNOG00000009634	del-exon(s)
ENSRNOG00000009724	del-exon(s)
ENSRNOG00000009852	del-full
ENSRNOG00000010717	dup-exon(s)
ENSRNOG00000011228	dup-full
ENSRNOG00000011231	del-exon(s)
ENSRNOG00000012126	dup-exon(s)
ENSRNOG00000012490	dup-exon(s)
ENSRNOG00000014441	dup-exon(s)
ENSRNOG00000016117	dup-exon(s)
ENSRNOG00000017986	del-exon(s)
ENSRNOG00000018761	dup-exon(s)
ENSRNOG00000019556	dup-exon(s)
ENSRNOG00000021604	dup-full
ENSRNOG00000022509	dup-exon(s)
ENSRNOG00000023393	del-exon(s)
ENSRNOG00000023605	del-exon(s)
ENSRNOG00000024221	del-exon(s)
ENSRNOG00000024745	dup-exon(s)
ENSRNOG00000025912	dup-exon(s)
ENSRNOG00000028804	dup-exon(s)
ENSRNOG00000028855	del-full
ENSRNOG00000028929	dup-full
ENSRNOG00000029319	del-full
ENSRNOG00000029579	dup-exon(s)
ENSRNOG00000029973	dup-full
ENSRNOG00000030200	dup-full
ENSRNOG00000030359	del-exon(s)
ENSRNOG00000030558	dup-exon(s)
ENSRNOG00000031057	del-exon(s)
ENSRNOG00000031456	del-full
ENSRNOG00000031541	del-full
ENSRNOG00000031833	dup-exon(s)
ENSRNOG00000031840	dup-full
ENSRNOG00000031936	del-full
ENSRNOG00000032657	del-full
ENSRNOG00000032708	del-exon(s)
ENSRNOG00000033544	dup-full
ENSRNOG00000033774	dup-full
ENSRNOG00000033920	dup-full
ENSRNOG00000036798	dup-exon(s)
ENSRNOG00000036812	del-exon(s)
ENSRNOG00000036825	del-full
ENSRNOG00000038999	dup-full
ENSRNOG00000039098	dup-exon(s)
ENSRNOG00000039444	del-full
ENSRNOG00000039601	dup-full
ENSRNOG00000039684	del-full
ENSRNOG00000039744	dup-full
ENSRNOG00000039758	dup-exon(s)
ENSRNOG00000040108	del-exon(s)
ENSRNOG00000040159	dup-full
ENSRNOG00000040210	del-full
ENSRNOG00000040308	del-exon(s)
ENSRNOG00000042111	dup-exon(s)
ENSRNOG00000042604	dup-exon(s)
ENSRNOG00000042875	dup-exon(s)
ENSRNOG00000042928	del-full
ENSRNOG00000042971	del-exon(s)
ENSRNOG00000043325	dup-exon(s)
