# Supplementary material for: Genetic basis of transcriptome differences between the founder strains of the rat HXB/BXH recombinant inbred panel
Source: Genome Biol. 2012 Apr 27;13(4):r31. doi: 10.1186/gb-2012-13-4-r31 (PMC3446305; doi:10.1186/gb-2012-13-4-r31)
Supplement: Additional file 14 — Validation of stop codon SNVs. A table that contains the details on the validation of the SNVs that are predicted to create new stop codons. [file gb-2012-13-4-r31-S14.XLS]

## Sheet: Sheet1
chromosome	position	reference_allele	alternative_allele	strain_carrying_variant	forward_primer	reverse_primer
3	116570023	C	T	SHR	TGACCTCAAGCTCTCAGTTG	CAATCCATTCACTTGTTCAG
3	138287190	G	A	SHR	CATCCTCCAGAAGGTGGTAG	CGCTCGAACTTTGCACTC
3	155871268	T	C	SHR	CCCTCAACCAGAAGGTAAAG	GACCCAGAATGAGTGAGGAC
4	5961406	C	T	SHR	TCGAGAGTGTGGAATGAATG	TTCTGAGATCTGCTCCCTTC
4	37147926	C	T	SHR	CTAGGTCTCCAAACGACCAC	GAACGCTGGTTGCAGAAG
6	42769949	G	A	SHR	TTTCAGACCACAGCTGACC	CACATTAGAAATGCCAACTG
6	86480394	A	C	SHR	CTCTTAGGGCGTTTACCTTG	CTCATCTCCAACACCAACAC
7	9065751	G	A	SHR	ATTATCATCCCACAGGAAGC	GAGGATCTTCCAACCCTTG
7	20289420	G	C	SHR	ACCAGGCTAAGGAGACAGC	GGAGCTCGATATGCTACCC
7	131733039	C	T	SHR	CCTGTCTCAAACAAGCAAAC	TCTAGCACACGGATCTTCTG
8	99558504	G	A	SHR	GGGATCTCAAATGGAATCTG	AAGTAAGGGCGTCAGTCTTG
9	103466849	G	A	SHR	ACTTCCGTTTCCACTGTATG	CAGGATGATGACACCTTCAC
12	2715063	T	A	SHR	AGGGCGTTCTATCACAACAG	TCAGATTCAGAGGCAGACAG
12	9823345	C	T	SHR	TGAGTGCAGAGAGACACACC	ATGGCTCACTGGGTGAAG
12	27923284	C	T	SHR	AAGCACGTGAAACACGAAC	TGGAACGCTAAGCTCTTTAC
14	816668	G	T	SHR	GATGTTCCACAGTTCTGAGC	CATCCTGGACCTGATAAAGC
16	50122417	G	T	SHR	ATCCTTCCAGGGTTCACAG	TAATTTCGCCTTGACCTCTC
